# Supplementary material for: Are interventions to increase the uptake of screening for cardiovascular disease risk factors effective? A systematic review and meta-analysis
Source: BMC Fam Pract. 2017 Jan 17;18:4. doi: 10.1186/s12875-016-0579-8 (PMC5240221; doi:10.1186/s12875-016-0579-8)
Supplement: Additional file 1: — Characteristics of included study. (XLSX 36 kb) [file 12875_2016_579_MOESM1_ESM.xlsx]

## Sheet: interv_metaanalysis
Additional file 1: Chracteristics of included study in systematic review
reviewer 1	reviewer 2	AUTHOR	YEAR	COUNTRY	TITLE	SETTING	SCREENING ASSESSMENT	OBJECTIVE	STUDY DESIGN	POPULATION	INTERVENTION	OUTCOMES OF INTEREST	n/N Intervention	n/N Control	other related results	Author's conclusion	OBSERVATIONS/ COMMENTS	Selected (R1)	Selected (R2)
Cheong	Farhana	wee et al	2013	Singapore	Screening for cardiovascular disease risk factors in an urban low-income setting at baseline and post intervention: a prospective intervention study	community: housing estate	BP, fasting blood sugar and lipid testing	determined predictors for regular cardiovascular health screening at baseline amongst those of low socioeconomic status (SES) and evaluated the effectiveness of a 6-month intervention on screening in this group compared to a high-SES group.	controlled trial From 2009 to May 2011, residents not being screened regularly at baseline for hypertension, diabetes, and dyslipidaemia were offered free and convenient testing over 6 months. SiteA: 3 blocks two room rented public flats and 3 blocks of three room owner occupied public flats. Site B: 2 block of rental flats and 2 blocks of owner occupied public flats. Apart offer free checkup, al…	residents aged ≥40 years without history of cardiovascular disease in two housing estates comprising owner-occupied housing (high SES) and rental flats (low SES) in Singapore.	free, acess-enhancing intervention: BP was done within residents'homes, venepunture in a community centre within 2 minute walk from participants' homes. Visited by medical teams to encourage participation fornightly for the first 3 months, monthly visit for the last 3 months	Participation of blood pressure (BP), fasting blood glucose (FBG)and fasting blood lipids (FBL)screening at baseline and at 6-month intervention.	Participation rate at 6-month: BP:606/617 (98.2%) FBG 494/882 (56.0%) FBL: 346/745 (46.4%)	Participation rate at baseline: BP: 289/617( 46.8%) FBG:431/882 (48.9%) FBL: 293/745(39.3%)	McNemar's test was used, increase in screening uptake post intervention was significant for both the rental and owner-occupied flats p<0.001	Provision of free and convenient screening significantly increased participation in hypertension, diabetes mellitus, and dyslipidaemia screening post intervention in both high- and low-SES groups.	targeted individual in community. not sure in general circumstances who paid, this study provided free and convenience check	yes	yes
Cheong	Farhana	Grunfeld E et al. not clear about who pay for the cost	2013	Canada	Improving chronic disease prevention and screening in primary care: results of the BETTER pragmatic cluster randomized controlled trial	urban Primary Care Team practices in two Canadian provinces	fasting blood sugar , BP, BMI, smoking, alcohol, physical activity, nutrition screening, Framingham calculated, Breast cancer, colorectal cancer, cervical cancer screening,	to improve preventive care of heart disease, diabetes, colorectal, breast and cervical cancers, and relevant lifestyle factors through a practice facilitation intervention set in primary care.	pragmatic two-way factorial cluster randomized controlled trial (RCT) and practice-level intervention with a Practice Facilitator and a patient-level intervention with a Prevention Practitioner.	all active patients (seen within the previous three years) age 40 to 65 years and rostered to one of the participating physicians. 2 groups of patients 1) general 2) moderate mental illness (aim primary prevention)	A multifaceted, evidence-based, tailored practice-level intervention with a Practice Facilitator, and a patient-level intervention involving a one-hour visit with a Prevention Practitioner where patients received a tailored ‘prevention prescription’ were used to improve chronic disease prevention and screening in primary care. 3 intervention arms: practice level intervention, patient level interv…	screening rates for cardiovascular risk factors for eligible general health patients at 7 mth	screening rate in intervention groups: 1)Practice facilitator (PF)only FBS : 10/26 (38.5%) BP: 44/60 (73.3%) Framingham calculated: 9/47 (19.1%) BMI: 11/19 (57.9%) Waist circumference: 6/102 (6.0%) Smoking: 10/22 (45.5%) Physical activity: 5/98 (5.1%) Nutrition: 28/51 (54.9%) 2)Prevention practitioner (PP) only FBS : 22/49 (44.9%) BP: 64/70 (91.4%) Framingham calculated: 46/75 (61.3%) BMI: 35/36 …	Screening in control group: FBS : 14/43 (32.6%) BP: 27/67 (40.3%) Framingham calculated: 2/73 (2.7%) BMI: 4/29 (13.8%) Waist circumference: 0/115 (0.0%) Smoking: 8/20 (40.0%) Physical activity: 5/108 (4.6%) Nutrition: 25/83 (30.1%)	nil	A prevention practitioner can improve the implementation of clinically improtant prevention and screening for chronic diseases	fulfilled inclusion criteria. The required results were obtained via the corresponding author.	yes	yes
Cheong	Farhana	Stocks et al	2012	Australia	Improving attendance for cardiovascular risk assessment in Australian general practice: an RCT of a monetary incentive for patients	two Australian general practices	cardiovascular risk assessment	to trial the use of a monetary incentive to increase the uptake of a cardiovascular risk assessment (CVRA) in patients without a history of CVD.	A randomised controlled trial of a monetary incentive to improve attendance for CVRA was conducted in two Adelaide urban general practices .	patients aged 40–74 years without diagnosed CVD.	control: invitation letter Intervention: invitation letter with an offer of a $25 shopping voucher if they attended	attendence for cardiovascular risk assessment	27/119(22.7%)	29/182(18.6%)	estimated difference of 6.8%(95%CI:-2.5% to 16%) p=0.15	a small monetary incentive does not improve attendance for cardiovascular risk assessment	targeted individual at the general practice. Fulfilled inclusion criteria. The invitation letter is probably captured most of the participants	Yes	yes
Cheong	Farhana	Toth-Pal, E. et al	2004	sweden	Clinical effect of computer generated physician reminders in health screening in primary health care--a controlled clinical trial of preventive services among the elderly	Four primary health care (PHC) centres in sub- urban Stockholm	(1) hypertension, blood pressure; (2) diabetes, blood glucose; (3) anaemia, blood haemoglobin; (4) cobalamin deficiency, serum cobalamin (Vitamin B-12) and (5)hypothyroidism, serum thyrotropin	To apply and evaluate the effects of a program for computer generated physician reminders, integrated with an electronic patient record (EPR) system, for opportunistic health screening in elderly patients	pilot study designed as a 20-month clinical trial with a control group and a 20-month non-intervention follow-up using a computer reminder program	patients 70 years orolder from one health care centre who visited a general practitioner (GP) during the first 20-month period (had exclude those with existing disease first during the analysis)	A program for computer generated physician reminders, integrated with an electronic patient record system to increase opportunistic health screening in primary health care centres Control: usual care	screening rate at 20 months	hypertension: 405/415 (97.6%); diabetes: 493/529 (93.2%)	hypertension: 1215/1442 (84.3%); diabetes: 119/1744 (67.0%)	difference ((5%CI) : hypertension: 13.3 (10.9-15.7); diabetes: 26.2 (23.1; 29.2)		targeted general practitioner to screen the patients. Diabetes and hypertension were part of other tests. No information about cost	yes	yes
Cheong	Farhana	Frank, O. Et al	2004	Australia	Opportunistic electronic reminders. Improving performance of preventive care in general practice	An outer urban general practice	blood pressure, diabetes, lipid screening, weight, smoking status, tetanus immunisation, recording of allergies, pneumococcal immunisation, MMR immunisation, influenza immunisation, cervical smear	to increase opportunistic prevention of Australian GPs using computer medical records with reminders	quasi randomised controlled trial in a practice	Patients attending 9 March 1998 – 8 March 1999 randomised by last digit of their family’s practice medical record number (not specified the age group, reminders of preventive activities were relevant to patient age group and intervals, had mentioned guidelines and preventive services, not specify exclude cvd)	computer medical records with reminders	proportions of preventive care opportunities taken for patients in the intervention and control groups for each preventive activity at 1 year. (only CVD risk factors were reported here)	weight: 654/10476 (6.2%); smoking status: 181/8908(2.0%); blood pressure: 677/4370(15.5%); diabetes screening:45/1858 (2.4%); lipid screening: 176/7268(2.4%)	weight: 567/11592(4.9%); smoking status: 171/9407(1.8%); blood pressure:666/4404 (15.1%); diabetes screening:47/1900(2.5%); lipid screening:215/7929(2.7%)	relative changes in preventive activities performed(95%CI) weight: 1.28(1.13,1.44); smoking status:1.12(0.90,1.39); blood pressure 1.02(0.90,1.16); diabetes screening:0.98(0.65,1.48); lipid screening:0.89(0.73,1.09)		reminder system targeted at the physician. 12 activities study, 5 are about the cardiovascular risk factors screening. No information about cost.	yes	yes
Cheong	Farhana	Christensen, B.	1995	Denmark	Payment and attendance at general practice preventive health examinations	general practices	risk profile was estimated based on BP,serum cholesterol, smoking behaviour, BMI, family history of CHD	to evaluate the influence of payment on screening for CHD risk factors	Control trial. carried out in 2 municipalities in the county of Aarhus, Denmark: Silkeborg and Randers which had smilar characteristics (income, type of employment,religious affiliation, use of the national health insurance. Randers: 41/42 GP agreed to participate; Silkeborg:24/30 GPs. A simple random sample of 32 men per GP in Randers from the health insurance lists and 50 men per GP in Silkebor…	Men aged 40-49 years (without CVD)	Silkeborg: invitation letter for CHD risk factors examination from GP with payment of $40 Randers: invitation letter for free CHD risk factors examination ; only one invitation was sent to patients.	Attendance rate	Attendance rate in Randers (free)=829/1259 (66%)	Silkeborg(payment): 443/1193 (37%)	p<.0001 chi-square test	requirement for payment resulted in lower attendance at screening health examinations for CHD risk factors.	targeted at individual in general practice. control trial. For men only.	yes	yes
Cheong	Farhana	McDowell, I. et al	1989	Canada	A randomized trial of computerized reminders for blood pressure screening in primary care	family medicine centre (teaching unit of the university medical school)	BP	compared three ways of encouraging patients in a large family practice to obtain a BP check	randomization, controlled. all 8,298 patients of the center who were aged 18 years and over and who were not in an institution. Random allocation (to a control group or to one of the three intervention groups) was made by family: all family members living at the same address were assigned to same intervention group.	patients of the center who were aged 18 years and over and who had not had a BP measurement during previous year. (do not specify excluding cvd)	1)control group: ususal care 2)intervention group:physician reminder: a computer-generated message reminders 3) intervention group: telephone reminder:the nurse contacted patients by telephone and encouraged for a check 4) intervention group: letter reminder, second letter was sent to those not responding within 21 days	The proportion of patients in each group that obtained a BP reading during the study year (15 months)	1) physician reminder: n=325/1059(30.7%) 2) letter reminder: n=391/1094 (35.7%) 3) telephone reminder: n=251/1042 (24.1%)	randomised control:n=210/996 (21.1%)	the three intervention groups differed significantly from the randomised control group chi-square 31.8, p<0.001. The difference among the three intervention groups were also significant:chi-square 35.7, p<0.001. the results for physician intervention were significant different from those for the randomised control:z=4.97, p<0.001		more than one intervention group. targeted both practitioner and individuals in different group. No information about cost issue.	yes	yes
cheong	Farhana	Ornstein et al	1991	USA	computer-generated physician and patient reminders tools to improve population adherence to selected preventive services	family medicine centre at teaching university	(Assessment: cholesterol, Ca, immunization ) (multiple preventive care activities)	to assess the impact of computer generated reminders to adult patients, their physicians or both on adherence to prevntive services	RCT: patients and physicians were randomly assigned by four practice group	patients aged 18 years or older (did not exclude those with cvd)	3 intervention group: Physician reminder (forms with with deficient preventive services), patient reminder(letter invitation), physician and patient reminder Control:usual care	percentage of patients were up to date with the cholesterol recommendation	At 3 months Intervention Physician reminders=537/1826(29.4%) Patient reminders=423/1768(23.9%) Physician and patient reminders=499/1732(28.8%) At 6 months Intervention Physician reminders=581/1826(31.8%) Patient reminders=453/1768(25.6%) Physician and patient reminders=551/1732(31.8%) At 9 months Intervention Physician reminders=614/1826(33.6%) Patient reminders=516/1768(29.2%) Physician and pati…	At 3 months Control=311/1422(21.9%) At 6 months Control=341/1422(24.0%) At 9 months control=378/1422(26.6%) at 1 year Control=402/1422(28.3%)	nil	the intervention improved adherence to preventive services	More than one intervention group. targeted to physician and patients. author contacted, confirmed mixed population. cost:proportion of patients covered by insurance and organisation, a proportion was uninsured	yes	yes
cheong	Farhana	apkon et al	2005	USA	a randomised outpatient trial of a decision-support information technology tool	2-millitary primary care practices	lipid, smoking screening (with cancer, depression screening, immunisation, prevention counseling and acute/chronic management)	to evaluate a problem -knowledge couplers, a decision support tool in improve the quality of care	randomised control trial at patient level	patients 18 years and older (did not specify exclude CAD)	1) a problem -knowledge couplers, a decision support information technology tool which generated suggestions for appropriate patient care strategies based on patient’s complaints 2) control: usual care	the proportion of patients taken up lipid and smoking screening at 60 days	lipid=13/49 (26.5%), smoking=40/41 (97.6%)	lipid=18/48(37.5%), smoking screening=29/33(87.9%)	nil		served as a method of physician reminder for preventive services. targeted to physicians. mixed population	yes	yes
cheong	Farhana	harari et al	2008	UK	promotion of health in older people: a randomised controlled trial of health risk appraisal in British general practice	primary care practices	BP, cholesterol, blood glucose, Cancer screening, vaccination, dental, hearing,vision	to test the effect of health risk appraisal (HRA) on health behaviour and preventive care uptake in older people in NHS primary care	RCT	community-dwelling patients older than 65 years (not specify exclude those with CVD, 17% had Cad in sociodemographic)	Intervention: a self-administered Health Risk Appraisal questionnaire leading to computer-generated individualized written feedback to participants and general practitioners, integrated into practice information-technology system. Control:usual care	preventive care uptake at 1 year	BP=785/940(83.5%) Cholesterol=312/518(60.2%) Glucose=243/940(25.9%)	BP=903/1066(84.7%) Cholesterol=389/643(60.5%) Glucose=302/1066(28.3%)	odd ratio BP 0.9(0.7,1.2) cholesterol 1.0(0.8,1.3) glucose0.9(0.7,1.1)		health risk appraisal as an intervention. targeted both patients and physicians. about 18% of the participants had IHD.	yes	yes
cheong	Farhana	robson et al	1989	UK	using nurses for preventive activities with computer assisted follow up	a general practice clinic	Assessment:BP, smoking history, cholesterol, family history, cervical smears	to assess the recording actvities when the doctor worked alone vs the doctor and nurse worked together	RCT in a clinic, patients randomly allocated (with random number table) to control or intervention groups	patients aged 30-64 years (not exclude ischemic heart disease)	Using health promotion nurse for preventive activities worked together with the doctor(the nurse ran monthly computer searches, identified patients without any record of risk factors, contacted the patients to arrange to see the nurse)Control: doctor worked alone	Recording of risk factors at 2 years	Recording of risk factors after two years: Intervention group BP=1511/1620 (93.3%) Smoking history=1180/1620 (72.8%) Serum cholesterol=106/264(40.2%) Family history of heart attack=838/1620(51.7%)	BP=1160/1586(73.1%) Smoking history=907/1586(57.2%) Serum cholesterol=29/104(27.9%) Family history of heart attack= 388/1586(24.5%)	nil	an organised program improved the recording of risk factors	targeted to systems. Authors contacted: included both cad and non cad patients. Mixed population	yes	yes
cheong	Farhana	van wyk et al.	2008	netherlands	electronic alerts versus on-demand decision support to improve dyslipidemia treatment a cluster randomised controlled trial	general practices	lipid	to study the effect of alerting, on-demand decision support with respect of screening and treatment of dyslipidemia	cluster randomised controlled trial	men aged 18 to 70 years and women aged 18 to 75 (not excluding those with cad, this for both primary and secondary prevention)	Intervention computerised clinical decision support system: 1. alerting group (recommendations were automatically shown on computer screen) 2. on-demand (need to initiate the overview screen to access the recommendations) control group: usual care	the proportion of patients screened for cholesterol at 1 year	Alerting group=701/1079 (65.0%) On-demand=438/1249 (35.1%)	Control=225/882(25.5%)	relative risk adjusted for number of visits, practice size were reported	an alerting version of a CDSS significantly improves screening and treatment performance for dyslipidemia	targeted to physicians. Mixed population	yes	yes
cheong	Farhana	holt et al	2010	UK	automated electronic reminders to facilitate primary cardiovascular disease prevention: randomised controlled trial	general practice clinic	risk profile information for CVD risk estimation	to test the effects of a system of electronic reminders (e-Nudge) on the adequacy of data for cardiovascular risk estimation	RCT	patients aged 50 -74 years who were identified as high risk (without known CVD)	screen alert: Automated electronic reminders to the physicians Control: usual care	The proportion of patients with adequate risk factors information for CVD risk calculation at 2 year	Intervention group=1606/18021 (8.91%)	Controlled group=1260/18071(6.97%)	nil	the intervention improves the adequacy of CV risk factor information	targeted to physicians. Primary prevention population	yes	yes
cheong	Farhana	Marshall	2008	United Kingdom	The Sandwell Project: A controlled evaluation of a programme of targeted screening for prevention of cardiovascular disease in primary care	The primary care trust identified general practices in Sandwell Primary Care Trust (PCT) located in areas of the PCT with the highest standardised mortality rates for CVD	smoking history, drinking habit, waist and hip measurement and ratio, weight and height andbody mass index; family history of CVD and measured blood pressure and pulse. A fasting blood test; fasting lipids and fasting glucose.	To evaluate a pilot cardiovascular disease prevention project was implemented in the inner-city West Midlands by comparing its effectiveness to a control group where full implementation was delayed by a year	controlled trial	Patients were eligible for inclusion in the prevention project if they were aged 35 to 74, did not have an existing diagnosis of CVD and were not currently receiving a prescription for antihypertensive treatment who were identified for probable high risk	project nurse undertook a strategy of active invitation and assessment of patients. Patients identified as probably at high-risk of CVD were mailed an appointment to attend a CVD assessment clinic in their practice or by telephone. Control: invite patient opportunisticaly	Screening rate at 1 year	Screening rate Intervention group= 370/598 (61.9%)	Control group= 129/463 (27.9%)	nil	A strategy using electronic primary care records to identify high risk patients for CVD prevention works best with a process for acting on information, ensuring patients are invited, assessed and treated.	targeted the system, a project nurse as dedicated person to act on information. Primary prevention.	yes	yes
cheong	Farhana	franks et al	1991	USA	The impact of office cholesterol testing	family medicine centre at teaching university	Assessment:cholesterol	to investigate the effect of free office cholesterol testing on screening behaviour	non randomised controlled trial	patients aged 18 years or older (did not specify exclude those with CVD)	free office cholesterol testing	the percentage of those with cholesterol results at 1 year	Intervention=1787/3448 (51.8%)	Control=1369/3237 (42.3%)	nil	the availability of free office cholesterol testing increased the prevalence of cholesterol testing	targeted at patient (free test), mixed population. cost: need to pay for laboratory test, 21% had no insurance in the practice population.	yes	yes
cheong	Farhana	fullard	1987	UK	Promoting prevention in primary care: controlled trial of low technology, low cost approach	general practice clinic	Assessment for weight, height, BP, family history, history about diet, smoking and alcohol family history, blood lipid and sugar for those who were indicated.	to investigate the role of a facilitator	non randomised controlled trial (3 interventions and 3 matched controls)	patients aged 35-64 years (not exclude those with cad)	Practice facilitator (provide training to receptionist and practice nurse, set up and supervise screening and audit of records) with a practice prevention nurse (carried out screening) Control: usual care	Recording of risk factors in patient’s record at 2.5 years	Recording of risk factors: Intervention: BP: 4688/7946 (59.0%) Smoking:3894/7946 (49%) Weight or obesity indication:3576/7946(45%)	Control BP: 3655/7459 (49.0%) Smoking:1567/7459(21.0%) Weight or obesity: 1418/7459(19%)	nil		multifaceted approach. targeted at system to practice facilitator to organise the screening and practice nurse to screen. Mixed population	yes	yes
cheong	Farhana	Butala	2013	US	Improving Quality of Preventive Care at a Student-Run Free Clinic	New Haven, CT, student-run free clinic	fasting lipid panel, fasting blood glucose, HIV, pap smear	To examine change in provision of preventive services in a student-run free clinic after implementation of a student-led QI intervention involving prompting.	pre and post-intervention	uninsured adults living in the Fair Haven neighborhood of New Haven, CT (not specify excuding CVD)	The MRS is a pre-clinical health professions student that reviews the charts of patients with upcoming appointments and notes any indicated preventive health screenings, vaccinations, or other follow-up items that were not addressed from previous visits, then tag reminders notes MRS notes for preventive services	Screening rate for lipid and glucose after 1 year intervention	post intervention fasting lipid= 38/53(71.7%) fasting blood glucose=18/22( 81.8% )	Pre-intervention fasting lipid =46/86 (53.5%) fasting blood glucose=27/46(58.7%)	nil	This student-run free clinic implemented a student-led QI intervention that increased provision of prevention.	physician reminder. targeted to physicians. mixed population	yes	yes
cheong	Farhana	Sinclair	2006	New Zealand	The Bold Promise Project: a system change in primary care to support cardiovascular risk screening in New Zealand	2 in South Auckland and 1 in the Hawke’s Bay	cardiovascular risk screening	To develop a series of system changes in primary care to facilitate cardiovascular risk screening of all eligible patients identified according to the current New Zealand Cardiovascular Guidelines (NZGG), and to provide the ability to measure and track clinical management of high risk patients	pre and post-intervention	Three practices, adult population who eligible for cardiovascular risk screen (out of those screened, 13.7% had CVD)	Multifaceted approach: 1) practice management software enhancement for practice team (alert to identify eligible patients for cardiovascular risk screening, electronic cardiovascular risk assessment tool, 2) cme for the clinical champion who oversee the project 3) provision of relevant reporting on the screening outcomes and clinical management indicators in high risk patients. 4) Eligible patien…	the proportion of completed cardiovascular risk screen after 1 year (5-year absolute cardiovascular risk)	post-intervention=3516/6570(53.5%)	pre-intervention=309/6570(4.7%)	nil	The system changes comprising this intervention have dramatically increased cardiovascular risk assessment rates in a primary care setting, and will facilitate appropriate targeting of intensive cardiovascular prevention measures to close the treatment gap observed.	multifaceted approach: targeted system changes,physicians, patient, practice team.mixed population	yes	yes
cheong	Farhana	bailie et al	2003	australia	preventive medical care in remote aboriginal communities in the northern territory: a follow-up study of the impact of clinical guidelines, computerised recall and reminder systems, and audit and feedback	community health centres	weight, BP, waist circumference, BMI, glucose, urine, cancer screen, vaccination, counseling	describe the trends in delivery of preventive medical services following a multifaceted intervention	pre-post (non randomised non controlled trial)	50 years and more (majority indigenous)	multifaceted intervention: clinical guidelines, computerised recall and reminder systems, audit and feedback	Percentage of services delivered at 1 year, 2 years, 3 years	Post-intervention 6 month Weight=32/46(70%) BP=38/46(83%) Waist circumference=17/46(37%) BMI=12/46(26%) Blood glucose(random)=25/46(54%) 1 year Weight=36/46(78%) BP=42/46(91%) Waist circumference=19/46(41%) BMI=15/46(33%) Blood glucose(random)=31/46(67%) 2 year Weight=34/44(77%) BP=36/44(82%) Waist circumference=20/44(45%) BMI=19/44(43%) Blood glucose(random)=28/44(64%) 3 year Weight=38/55(69%) B…	Pre-intervention Weight=32/46(70%) BP=38/46(83%) Waist circumference=15/46(33%) BMI=10/46(22%) Blood glucose(random)=26/46(57%)	nil		multifaceted approach. Author contacted. Population were those without diseases.
cheong	Farhana	Vincent	1995	USA	the effects of a computer-assisted reminder system on patient compliance with recommended health maintenance procedures	family practice centres	cholesterol and cancer screen, vaccination	describes how the implementation of a reminder system changed patient compliance with recommended procedures	pre-post (non randomised non controlled trial)	adult population (not specify exclude cvd)	multifaceted approach:computer generated worksheet with reminder on health maintenance procedure, periodic physician performance report, patients reminder letter	proportion of patients complied to the health maintenance services (cholesterol) at baseline and at 22 months	post intervention=1173/2172(54%)	baseline =170/419(40.6%)	baseline =170/419(40.6%) at 22 months=1173/2172(54.0%)		multifaceted approach: target both patients and physicians	yes	yes
cheong	Farhana	Kenealy	2005	New Zealand	Patients and Computers as Reminders to Screen for Diabetes in Family Practice Randomized-Controlled Trial	family practitioner	blood glucose	To test the effectiveness of patients or computers as reminders to screen for diabetes in patients attending FPs.	RCT	One hundred and seven FPs; patients aged 50 years or older, were not coded in the computer as having diabetes and had no glucose test result in the computer in the previous 3 years	patient reminders (filled up diabetes risk self assessment form and give to the doctor), computer reminders (flash alert in screen), both reminders, and usual care.	eligible patient, who attended during the trial, was or was not tested for blood glucose.	computer reminder:313/983=31.8% patient reminders: 392/1639=23.9%; both: 345/1456=23.7%	usual care: 240/1550=15.5%	Patient reminders (odds ratio [OR] 1.72, 95% confidence interval [CI] 1.21, 2.43), computer reminders (OR 2.55, 1.68, 3.88), and both reminders (OR 1.69, 1.11, 2.59) were all effective compared with usual care. Computer reminders were more effective than patient reminders (OR 1.49, 1.07, 2.07). Patients were more likely to be screened if they visited the FP repeatedly, if patients were non-Europe…	Patient and computer reminders were effective methods to increase screening for diabetes.	need actual number for systematic review; author contacted: enumerators and denominators provided by the corresponding author.	yes	yes

## Sheet: interv_exclude no enumerator 
reviewer 1	reviewer 2	AUTHOR	YEAR	COUNTRY	TITLE	SETTING	SCREENING ASSESSMENT	OBJECTIVE	STUDY DESIGN	POPULATION	INTERVENTION /Approach	OUTCOMES OF INTEREST/uptake rates	n/N Intervention	n/N Control	Results	Author's conclusion	OBSERVATIONS/ COMMENTS	R1	R2
Cheong	Farhana	McMenamin, J et al	2011	New Zealand	Patient Dashboard: the use of a colour-coded computerised clinical reminder in Whanganui regional general practices	Whanganui Regional Primary Health Organisation	screening for diabetes, alcohol use, smoking, cardiovascular risk assessment, cervical and breast screening	reports the impact of a computerised colour-coded clinical reminder on achieving agreed health targets in Whanganui regional practices.	Pre and post study. The Dash-board was linked with existing and new clinical management tools which automatically updated clinical records. Data from practices was pooled by Whanganui Regional Primary Health Organisation and target achievement rates reported over 15 months.	general practictioner	patient dashboard (a colour-coded computerised clinical reminder)	target achievement rates reported over 15 months			recording of smoking status increased from 74% to 82% and of alcohol use from 15% to 47%. Screening for diabetes increased from 62% to 74%,cardiovascular risk assessment from 20% to 43%, cervical screening from 71% to 79%, and breast screening from 60% to 80%.	Patient Dashboard was associated with increased performance indicators both for those targets which were part of a PHO programme and for targets without additional support.	this intervention is towards the practitioners. The reminder system help to increase the target achievement. Pre and post comparison. (contacted author for actual numbers, author's reply: unable to access the data, excluded from meta-analysis)	exclude from meta-analysis	exclude from meta-analysis
Cheong	Farhana	Putnam, W. et al	1998	Canada	Identification of individuals with elevated cholesterol in family physicians' offices	general practice	cholesterol	to test the impact of an educational intervention to increase physi- cians’screening for elevated cholesterol in their practices.	randomized controlled trial. Grpup I: education intervention , Group II: education intervention and reminder Group III: control	family physicians in full-time practice with 5 or more years in practice (not mention excluding cvd patients)	A) education intervention: educational training workshops (the workshop content addressed the predisposing, enabling, and reinforcing factors identified as important to assist in the promotion of change in physician practices) . This including: 1)provided print materials based on the recomendations of the guideline for reference 2)videotaped vignettes demonstrating screening issues and counsellin…	screening rates of cholesterol test performed on male patients aged 30 to 59 years visited the practice at pre- and post-workshop ; differences in screening rates among three study group. Screening rates (the proportion of eligible patients screened) were computed for each physician. This result was the average proportion for each physician, rather than of the numbers of patients	preworkshop physician screening rates: group I:51.9%, group II:55.8%; postworkshop physician screening rates: Group I: 45.4%, Group II: 47.3%	preworkshop physician screening rate: 46.2% postworkshop physician screening rate: 36.8%	preworkshop physician screening rates: the differences of the three groups were not statistically significant (p=.14); The differnce of the three groups were not statistically significant (p=.08)	The lack of strongly statistically significant effects of the intervention may be deceiving when the high base screening rate and the high physician within-group variability are considered	Intervention targeted at family physicians. Screening rates (the proportion of eligible patients screened) were computed for each physician. This result was the average proportion for each physician, rather than of the numbers of patients(contacted author for actual numbers, author's reply: unable to access the data anymore, excluded from meta-analysis)	exclude from meta-analysis	exclude from meta-analysis
cheong	Farhana	Lemelin	2001	Ottawa	Evidence to action: a tailored multifaceted approach to changing family physician practice patterns and improving preventive care	Toronto/Hamilton area	blood glucose screening, BP measurement and others	to evaluate a multifaceted intervention delivered by nurses trained in prevention facilitation, to improve prevention in primary care	RCT	patients population age group not mention, not specify exclude cvd	multifaceted intervention involved prevention facilitators to facilitate the intervention strategies (audit and ongoing feedback, consensus building, opinion leaders and networking, academic detailing and education materials, reminder systems, patient-mediated activities, patient education materials	overall index of preventive performance, which was calculated as the proportion of eligible patients who received 8 recommended preventive manoeuvres less the proportion of eligible patients who received 5 inappropriate preventive manoeuvres					no numerator and denominator available for the uptake rate. Unable to contact the author.	exclude from meta-analysis	exclude from meta-analysis
cheong	Farhana	Melnikow	2000	California,USA	Put Prevention Into Practice: A Controlled Evaluation	Two family medicine practices with residency training programs in California’s Central Valley	serum cholesterol screening	The purpose of this study was to evaluate whether Put Prevention Into Practice (PPIP) materials affected the delivery of 8 clinical preventive services.	non-randomised control trial	A random sample of 500 records from patients aged 18 to 75 years who were seen at least twice in the year preceding the review date was selected at each site for each medical record review. (not specify excuding cvd)	intervention: using PPIP materials (flow sheets, patient-held prevention records, a clinician handbook, prevention prescription pads, medical record reminder stickers, patient reminder postcards, and posters forwaiting room and examination room display.)	delivery rates of 7 clinical preventive services and others			rates of documented services		request Full details on the numerators and denominators for each service at each time period from authors. Author contacted, no replied for requested result.	exclude from meta-analysis	exclude from meta-analysis
