# Supplementary material for: Are interventions to increase the uptake of screening for cardiovascular disease risk factors effective? A systematic review and meta-analysis
Source: BMC Fam Pract. 2017 Jan 17;18:4. doi: 10.1186/s12875-016-0579-8 (PMC5240221; doi:10.1186/s12875-016-0579-8)
Supplement: Additional file 2: — Judgement of risk of bias and risk of bias summary of individual studies. (XLSX 42 kb) [file 12875_2016_579_MOESM2_ESM.xlsx]

## Sheet: judgement trials
Additional file 2 Judgement of risk of bias
cochrane risk of bias		wee et al 2013		Grunfeld 2013		stocks 2012		Toth-Pal 2004		Frank 2004		christensen 1995		McDowell 1989
entry		Judgement	Support for judegement	Judgement	Support for judegement	Judgement	Support for judegement	Judgement	Support for judegement	Judgement	Support for judegement	Judgement	Support for judegement	Judgement	Support for judegement
random sequence generation (selection bias)	R1	high risk	participation was voluntary. Our study was not a randomized controlled trial	low risk	"The eight Primary Care Team practices were randomly assigned to the practice-level intervention or wait-list control group.	low risk	Within each practice eligible patients were randomised to control or intervention arms using a random number table by an independent statistician.	high risk	no randomization- include those who fulfilled inclusion criteria. the lack of a randomised controlled design. 224 patients were excluded because the GPs did not have enough time during the visit to recruit the patient. These patients should take into account	high risk	Patients attending 9 March 1998 – 8 March 1999 randomised by last digit of their family’s practice medical record number (last digit 0–4 = experimental group, 5–9 = control group)	low risk	a simple random sample of men per GP was selected.	high risk	All 5,744 patients aged 18 years and over who attended any of the four study practices were allocated to a control group or to one of three experimental groups.
random sequence generation (selection bias)	R2	high risk	the study population involved all residents aged 40 years and above, living in site A and B (purposively sampling of site)	Overall : low risk 1. Unclear risk (primary care practice team ) 2. unclear risk (primary care physician) 3.low risk ( patient)	1 &2: unclear risk: no detail of randomization 3. using EMR, the practice roster of each participating physician was searched and a list of patients meeting the eligibility criteria and a random number sequence was generated. Patients were invited to participate according to the random number sequence until the target sample size for each physician was reached or the patient list exhausted.	low risk	using random number table by an independent statistician	high risk	the intervention was allocated to one of the two PHC centres that had been using the EPR longest and that had the smaller number of patients over 70 years of age.	high risk	random by last digit of their family practice records. The baseline characteristic of the patients allocated to two experimental groups were similar.	High risk	Though simple random sample of 32(or 50in anothet group) men per GP, however no randomisation in manicipalities selection and no randomisation in assign the intervention group and the control group	low riks	random allocation of patients in their family unit. Though not mentioned how was it been randomised, there were no significant differences among the five groups
random sequence generation (selection bias)	R3 (with consensus)	NA	NA	NA	NA	NA	NA	NA	NA	NA	NA	high risk	Invited everybody when did not have enough number.	unclear	no detail of randomisation
allocation concealment (selection bias)	R1	high risk	no allocation concealment	low risk	Patients were invited to participate according to the random number sequence until the target sample size for each physician was reached or the patient list exhausted.	high risk	Participants had to be informed about the study and those in incentive arm had to know they would receive a payment if they attended.	high risk	no allocation concealment - we chose to allocate the intervention to one PHC centre and selected a relatively large control group from the three others.	unclear risk	no information on concealment	low risk	Participant for both in Randers and Silkeborg didn't know each other letter content.	low risk	To reduce potential contamination between the interventions, random allocation was made by family: all family members living at the same address were assigned to the same intervention
allocation concealment (selection bias)	R2	high risk	all are invited	unclear risk	no description about concealment	high risk	attendance slips were provided to identify participants as part of the trial	unclear	no information	unclear	no information available	low risk	Invitations to patients were sent from the Institute of General Practice at the University of Aarhus, GP were not informed about which men in their practice had been invited.	unclear	no information available
allocation concealment (selection bias)	R3 (with consensus)	NA	NA	unclear	no description	NA	NA	high risk	not RCT	NA	NA	NA	NA	unclear	no information available
blinding of participants and personnel (performance bias)	R1	unclear risk	no information provided.	low risk	Randomization was at the level of the physician (rather than the individual patient) to avoid contamination.	low risk	We did not inform GPs which participants were in the incentive arm, but we could not stop patients discussing this with their doctor.	high risk	no blinding-GP had to obtain each patient’s informed consent to undergo screening	high risk	The GPs were not blinded to the allocation of patients to the intervention or control groups.	low risk	GPs were not informed about which men in their practice had been invited.	low risk	physicians in the four study practices advised randomized control patients to obtain a blood pressure check, as well as advising the experimental patients.
blinding of participants and personnel (performance bias)	R2	high risk	no blinding	unclear risk	no description	high risk	attendance slips were provided to identify participants as part of the trial	high risk	the GPs in the intervention centre were briefly informed about the fact that a health screening was underway	high risk	GP were not blinded to the allocation of patients	high risk	participants received the invitation letter. Participants will pay to GP for the control site and GP was paid by Health Insurance Fund for the invitation site	high risk	patients received telephone call, letter and physician received reminder. Impossible for binding
blinding of participants and personnel (performance bias)	R3 (with consensus)	high risk	no blinding	unclear	no description	high risk	participants knew. Not possible to blind.	NA	NA	NA	NA	high risk	no blinding	high risk	no blinding
blinding of outcome assessment(detection bias) (patient-reported outcomes)	R1	low risk	As teams were also rotated amongst residents on a fortnightly basis, the impact of individual differences in teams on outcomes were also thus minimized.	low risk	Role of Practice Facilitator and Prevention Practitioner. The primary data source was the patient’s EMR.	low risk	Attendance slips were collected by research staff who did not know which group a patient was in and initial analysis was blinded	low risk	The GPs in this centre were briefly informed about the fact that a health screening for the elderly was underway, but they had no information about the details of the screening and had no access to the computerised reminder system. The GPs at the other two centres had no information at all about the screening.	high risk	The GPS got the reminder and do the preventive	high risk	no blinding	low risk	Blood pressure readings taken at the Family Medicine Center and entered in the computer provided the outcome data. If the reading was taken elsewhere and written corroboration was provided, the information was added to the analyses.
blinding of outcome assessment(detection bias) (patient-reported outcomes)	R2	high risk	no blinding .objective outcomes	unclear risk	No description of who is doing the assessment. CDPS is objective outcome. the results were based on EMR and health survey	low risk	attendence slip were collected by research staff who did not know which group a patient was in	unclear	no information about who was the one searching the databases	unclear risk	automatic recording. Did not mentioned who assessed the data	high risk	GP is doing the assessment	unclear	probably the research team, no information available.
blinding of outcome assessment(detection bias) (patient-reported outcomes)	R3 (with consensus)	high risk	no blinding	low risk	computer assessed outcome	NA	NA	low risk	(computer- assessed outcome)	low risk	computer assessed outcome	NA	NA	low risk	computer record
blinding of outcome assessment (detection bias) (all-cause mortality)	R1	NA	NA	NA	NA	NA	NA	NA	NA	NA	NA	NA	NA	NA	NA
blinding of outcome assessment (detection bias) (all-cause mortality)	R2	NA	NA	NA	NA	NA	NA	NA	NA	NA	NA	NA	NA	NA	NA
incomplete outcome data addressed (attrition bias) (short-term 2-6 weeks)	R1	NA		NA	NA	NA	NA	NA	NA	NA	NA	NA	NA	NA	NA
incomplete outcome data addressed (attrition bias) (short-term 2-6 weeks)	R2	NA	NA	NA	NA	NA	NA	unclear risk	no description	NA	NA	NA	NA	NA	NA
incomplete outcome data addressed (attrition bias) (long-term >6 weeks)	R1	low risk	no missing data	low risk	12 withdrew consent, leaving 777 for analysis	low risk	no missing data	low risk	no missing data	unclear risk	ITT but no result for one that did not use the reminder	low risk	No missing data	low risk	no missing data reported
incomplete outcome data addressed (attrition bias) (long-term >6 weeks)	R2	low risk	no missing data	low risk	the lost to follow up were excluded from analysis which is <5%	low risk	no description of missing data. Probaly no missing data	low risk	no missing data	unclear risk	mentioned as intention to treat, but did not show the difference result with and without intention to treat analysis for one doctor use manual record and not received the reminder	low risk	no missing data	low riks	the patients who were not contacted were included in the analysis (intention to treat analysis)
incomplete outcome data addressed (attrition bias) (long-term >6 weeks)	R3 (with consensus)	NA	NA	NA	NA	NA	NA	NA	NA	NA	NA	NA	NA	NA	NA
selective reporting (reporting bias)	R1	low risk	all data were reported	low risk	all outcomes were reported	low risk	all data were reported	low risk	all data were reported	unclear risk	did not report the one use older method	low risk	all outcomes were reported	low risk	all outcomes were reported
selective reporting (reporting bias)	R2	low risk	theoutcomes mentioned were reported in table 2	low risk	all the outcomes were reported accodingly at Table 3, Figure 3.	low risk	all the outcomes were reported	low risk	all the outcomes were reported	unclear risk	did not addressed the issue about one doctor who use manual record	low risk	all the outcomes were reported	low risk	all the outcomes were reported
selective reporting (reporting bias)	R3 (with consensus)	NA	NA		NA	NA	NA	NA	NA	NA	NA	NA	NA	NA	NA
other bias	R1	low risk	none	low risk	none	low risk	The absolute number of patients responding in the RCT was small	low risk	none	low risk	none	low risk	none	low risk	The similarity of the results between the two control groups in Tables 2 and 3 gives no clear evidence of contamination.
other bias	R2	low risk	no conflict on interest	low risk	no conflict on interest	low risk	no conflict on interest	low risk	no conflict on interest	low risk	no conflict of interest	low risk	no conflict of interest	low risk	no conflict of interest

## Sheet: cont judgement trials
Judement of risk of bias (continue)
cochrane risk of bias		ornstein et al 1991		apkon et al 2005		harari 2008		robson 1989		van wyk et al 2007		holt et al 2010		marshall et al 2008		Frank et al 1991		Fullard et al 1987		Butala 2013		Sinclair 2006		Bailie 2003		Vincent 1995		Kenealy 20005
entry		Judgement	Support for judegement	Judgement	Support for judegement	Judgement	Support for judegement	Judgement	Support for judegement	Judgement	Support for judegement	Judgement	Support for judegement	Judgement	Support for judegement	Judgement	Support for judegement	Judgement	Support for judegement	Judgement	Support for judegement	Judgement	Support for judegement	Judgement	Support for judegement	Judgement	Support for judegement	Judgement	Support for judegement
random sequence generation (selection bias)	R1	unclear risk	patients and their physicians were randomly assigned. Not mentioned how it was done.	unclear risk	patients randomised to use Couplers. Not mentioned how it was done	low risk	randomisation were computer generated at an independent centre	low risk	patients randomly allocated (with random number table) to control or intervention groups	low risk	randomisation was performed with a table of random numbers by a researcher not involved in the study and who was blind to the identity of the practices	low risk	the e-nudge software automatically randomised registered patients within each practice to intervention and control arms	high risk	four smaller practices were selected as the intervention and two larger practices were selected as the control group	high risk	no mentioned about randomisation	high risk	the intervention practices were chosen	high risk	non randomised	high risk	non randomised	high risk	non randomised	high risk	non randomised	low risk	for the first randomisation, an independent person used Excel to assign a random number between 0 and 1 to each of the 398 FPs. For the second randomisation, practices were stratified according to number of doctors. An independent person used Excel to generate random numbers in blocks of 8 and place the names of intervention groups in sealed and consecutively numbered envelopes. Each block of 8 a…
random sequence generation (selection bias)	R2	unclear risk	…random assigned by practice group into one of four study groups	unclear risk	patients randomised to use Couplers.	low risk	Randomisations were computer generated at an independent centre. Four computerised London group practices (26GPs) were recruited. Of these, three (18 GPs) were randomly allocated to participation in the trial (See Appendix 5 in the supplementary data on the journal’s website), the fourth practice serving as a concurrent comparator and receiving no training or trial intervention.	low risk	randomly allocated (with random number tables) to control or intervention groups identified by marking the notes	low risk	Randomization was performed with a table of random numbers by a researcher not involved in the study and who was blind to the identity of the practices.	high risk	The e-Nudge software automatically randomised registered patients within each practice to intervention and control arms, depending on whether the last digit of the 10-digit NHS number was odd or even.	high risk	no random sequence generation - In the Excel spreadsheet patients were ranked from top to bottom in descending order of CVD risk.	high risk	no random sequence generation - lack of randomization	high risk	The practices were selected from knowledge of socioeconomic profiles of practice areas and of practice personnel and their approaches to medical care.	high risk	no randomization	high risk	no randomization	high risk	stratified random sample design was used to ensure the sample included participants from each community and care plan age group. At the time of the 3 year audit the samples were supplemented by further random sampling of consenting participants to make up for movement between age groups and loss-to-follow-up	high risk	no randomization -	low risk	an independent person used Excel to assign a random number between 0 and 1 to each of the 398 FPs. A prior decision was made to invite FPs assigned random numbers 0 to 0.5.
random sequence generation (selection bias)	R3 (consensus)	NA	NA	NA	NA	NA	NA	NA	NA	NA	NA	high risk	used odd and even number	NA	NA	NA	NA	NA	NA	NA	NA	NA	NA	NA	NA	NA	NA	NA	NA
allocation concealment (selection bias)	R1	unclear risk	no information available	unclear risk	no information available	low risk	randomisation were computer generated at an independent centre	unclear risk	no information available	low risk	randomisation was performed by a researcher not involved in the study and who was blind to the identity of the practices	low risk	randomised by using the e-nudge software	high risk	not done	high risk	not done	high risk	not done	high risk	not done	high risk	not done	high risk	not done	high risk	not done	low risk	randomisation by independent person and using Excel to generate numbers in block
allocation concealment (selection bias)	R2	unclear risk	no information available	unclear risk	no information available	low risk	Eligible and consenting participants in the three trial practices were then randomly allocated to intervention or control. Those living in the same household were allocated to the same group.	unclear risk	no information available	low risk	The practices were blinded to the other versions of the CDSS available.	low risk	Throughout the trial, users of the e-Nudge were kept unaware of the odd/even rule,	high risk	no concealment	high risk	not done	high risk	not done	high risk	no allocation concealment	high risk	no allocation concealment	high risk	no allocation concealment	high risk	no allocation concealment	low risk	An independent person used Excel to generate random numbers in blocks of 8 and place the names of intervention groups in sealed and consecutively numbered envelopes. Each block of 8 assigned 2 practices to the computer reminder, 2 to the patient intervention, and so on. The envelopes were numbered, were opened in sequence, and the number, date, and time of opening were recorded.
blinding of participants and personnel (performance bias)	R1	high risk	impossible to blind, study groups were located in the same building,hawthorne effect might occur; however actual contamination of the study groups was unlikely	high risk	impossible to blind, contamination of the group is unlikely	high risk	impossible to blind, contamination of the group is unlikely	high risk	impossible to blind, contamination of the group is unlikely	high risk	impossible to blind, contamination of the group is unlikely as one practice asigned to one group	high risk	impossible to blind, patients with triger alerts. But as there were no reminders appearing for control patients, this was not considered an important problem group	high risk	imposible to blind, but contamination was unlikely as the intervention and control were at different clinic	high risk	impossible to blind, however the controlled group had limited access to the analyser	high risk	control practives were not told that they were part of a controlled trial. Impossible to blind the intervention group	high risk	impossible to blind	high risk	impossible to blind	high risk	impossible to blind	high risk	impossible to blind	high risk	1 family practitioner(fp) opened an envelope revealing the intervention group assigned to all fPs participating in that practice.
blinding of participants and personnel (performance bias)	R2	high risk	no blinding - letter signed by patient's primary physician	high risk	…no blinding - Informed consent was obtained from all participating patients and providers	high risk	no blinding	high risk	no blinding	high risk	no blinding	high risk	...but if an alert appeared on opening a record it would be evident that the patient was in the intervention arm. It was made clear to users at the outset that patients who did not trigger alerts were not necessarily at low cardiovascular risk, as they might simply be in the control arm	high risk	no blinding	high risk	failure to blind participants to the intervention	high risk	Control practices were not told that they were part of a controlled trial until the intervention was completed (to avoid the possible effect of such knowledge on behaviour),	high risk	no blinding	high risk	no blinding	high risk	no blinding	high risk	no blinding - The system notifies both patients and physicians of recommended health maintenance procedures.	high risk	FPs have been instructed on computer reminder and patient reminder. They would have known the patients are for which intervention thus no blinding
blinding of outcome assessment(detection bias) (patient-reported outcomes)	R1	unclear risk	no information available	low risk	computer generated outcome	low risk	data were obtained from practice records by abstractors blinded for group assignment	unclear risk	no information available	low risk	computer generated outcome	low risk	computer generated outcome	low risk	computer generated outcome	unclear risk	no information available	low risk	data extraction by a trained audit clerk	low risk	clinical data was collected by clinical health professions students on paper abstraction forms. Students received training beforehand and those supervising the chart review typically performed quality control checks by reviewing all charts with completed forms a second time. Data from the forms were transferred to an electronic database by preclinical volunteers	low risk	computer generated outcome	unclear risk	no information available	unclear risk	no information available	low risk	computer generated result
blinding of outcome assessment(detection bias) (patient-reported outcomes)	R2	unclear risk	no information available	low risk	computer generated outcome	low risk	data were obtained from practice records by abstractors blinded for group assignment	unclear risk	no information available	low risk	all data on patient record interactions, patient characteristics, and follow-up data were obtained from the EHR by the CDSS.	low risk	The number and proportion of patients identified in each of the groups were automatically extracted by the e-Nudge and stored in a file in the practice’s main computer server every 8 weeks.	low risk	Practice's own patient identifier (a patient number known only to the practice).	unclear risk	no information available	low risk	The audit was carried out by trained audit clerks, and the notes of all practice patients in the target age group were searched	low risk	Demographic data was collected by preclinical volunteers and clinical data was collected by clinical health professions students on paper abstraction forms. Students received training beforehand and those supervising the chart review typically performed quality control checks by reviewing all charts with completed forms a second time. Data from the forms were transferred to an electronic database…	low risk	computer generated outcome	unclear risk	no information available	unclear risk	no information available	low risk	computer generated
blinding of outcome assessment (detection bias) (all-cause mortality)	R1	NA	NA	NA	NA	NA	NA	NA	NA	NA	NA	NA	NA	NA	NA	NA	NA	NA	NA	NA	NA	NA	NA	NA	NA	NA	NA	NA	NA
blinding of outcome assessment (detection bias) (all-cause mortality)	R2	NA	NA	NA	NA	NA	NA	NA	NA	NA	NA	NA	NA	NA	NA	NA	NA	NA	NA	NA	NA	NA	NA	NA	NA	NA	NA	NA	NA
incomplete outcome data addressed (attrition bias) (short-term 2-6 weeks)	R1	NA	NA	NA	NA	NA	NA	NA	NA	NA	NA	NA	NA	NA	NA	NA	NA	NA	NA	NA	NA	NA	NA	NA	NA	NA	NA	NA	NA
incomplete outcome data addressed (attrition bias) (short-term 2-6 weeks)	R2	NA	NA	NA	NA	NA	NA	NA	NA	NA	NA	NA	NA	NA	NA	NA	NA	NA	NA	NA	NA	NA	NA	NA	NA	NA	NA	NA	NA
incomplete outcome data addressed (attrition bias) (long-term >6 weeks)	R1	low risk	used intensive to treat approach	low risk	patients were analysed on an intention to treat analysis	low risk	all data were double entered and analysed based on the intention to treat principle	unclear risk	no information available	high risk	two on-demand practices with 4168 patients could not be included in the analysis	low risk	withdrawal practice contributed less than 10% of the population	low risk	patients excluded was 3%	low risk	the baseline cholesterol data is probably incomplete…no differences between study group and control…unlikely introduces significant bias	low risk	no missing data	low risk	no missing outcome data	low risk	no missing data	low risk	no missing data	low risk	no missing data	low risk	5 FPs were withdrawn from the analyisis, however the percentage is small : 5/112=4.5%
incomplete outcome data addressed (attrition bias) (long-term >6 weeks)	R2	low risk	no missing data	low risk	no missing data	low risk	Sensitivity analyses were conducted to control for potential bias introduced by missing outcome data: (1) by repeating the analyses with adjustment for available baseline data and (2) by conducting analyses with imputed measures of overall health behaviour and overall preventative care. For calculating imputed measures, missing outcome information was substituted with values derived from regressi…	unclear risk	no information available	high risk	Two on-demand practices with 4168 patients could not be included in the analysis. During a scheduled upgrade, the hardware vendor inadvertently deleted our study and backup data, leaving us unable to analyze the practices.	low risk	One of the practices withdrew from the study after less than 6 months, but consented to their data being included in the analysis. However, the automatically captured group data were no longer available from this practice after the software was removed, so only the cardiovascular event rate data were used as part of the final analysis. In one practice, a failure of data capture occurred at baseli…	low risk	no missing data	low risk	the baseline cholesterol data is probably incomplete…no differences between study group and control…unlikely introduces significant bias	low risk	no missing data	low risk	Of 493 charts reviewed, 24 had missing age or gender and were excluded from our analysis, bringing our final sample size to 469 (275 pre-intervention and 194 post-intervention). There were no significant differences in baseline characteristics in the sample before and after the intervention	low risk	no missing data	low risk	no missing data	low risk	no missing data	low risk	5 FP withdrawn
incomplete outcome data addressed (attrition bias) (long-term >6 weeks)	R3 (consensus)	NA	NA	NA	NA	NA	NA	NA	NA	NA	NA	NA	NA	NA	NA	NA	NA	NA	NA	NA	NA	NA	NA	NA	NA	NA	NA	NA	NA
selective reporting (reporting bias)	R1	low risk	all outcomes were reported	low risk	all outcomes were reported	low risk	all outcomes were reported	low risk	all outcomes were reported	low risk	all outcomes were reported	low risk	all outcomes were reported	low risk	all outcomes were reported	low risk	all outcomes were reported	low risk	all outcomes were reported	low risk	all outcomes were reported	low risk	all outcomes were reported	low risk	all outcomes were reported	low risk	all outcomes were reported	low risk	all outcomes were reported
selective reporting (reporting bias)	R2	low risk	all outcomes were reported	low risk	all outcomes were reported	low risk	all outcomes were reported	low risk	all outcomes were reported	low risk	all outcomes were reported	low risk	all outcomes were reported	low risk	all outcomes were reported	low risk	all outcomes were reported	low risk	all outcomes were reported	low risk	all outcomes were reported	low risk	all outcomes were reported	low risk	all outcomes were reported	low risk	all outcomes were reported	low risk	all outcomes were reported
other bias	R1	low risk	none	low risk	none	low risk	none	low risk	none	low risk	none	high risk	one of the author is medical director of the company that programmed the trial software	low risk	none	low risk	none	low risk	none	low risk	none	low risk	none	low risk	none	low risk	none	low risk	none
other bias	R2	low risk	none	low risk	none	low risk	none	low risk	none	low risk	none	high risk	one of the author is medical director of the company that programmed the trial software	low risk	none	low risk	none	low risk	none	low risk	none	low risk	none	low risk	none	low risk	none	low risk	none

## Sheet: risk of bias summary
		random sequence generation (selection bias)	allocation concealment (selection bias)	blinding of participants and personnel (performance bias)	blinding of outcome assessment(detection bias) (patient-reported outcomes)	incomplete outcome data addressed (attrition bias) (long-term >6 weeks)	selective reporting (reporting bias)	other bias
McDowell 1989
Robson 1989
Ornstein 1991
Apkon 2005
Kenealy 2005
Harari 2008
Van wyk 2007
Holt 2010		?
stocks 2012
Grunfeld 2013
Fullard 1987
Frank 1991
christensen 1995
Toth-Pal 2004
Frank 2004
Marshall 2008
Vincent 1995
Bailie 2003
Sinclair 2006
Wee 2013
Butala 2013
		Risk of bias summary of individual studies

## Sheet: final chart 
					other bias	selective reporting (reporting bias)	incomplete outcome data addressed (attrition bias) (long-term >6 weeks)	blinding of outcome assessment(detection bias) (patient-reported outcomes)	blinding of participants and personnel (performance bias)	allocation concealment (selection bias)	random sequence generation (selection bias)
				low risk of bias	20	20	18	13	0	5	6
				unclear risk of bias	0	1	2	6	1	6	3
				high risk of bias	1	0	1	2	20	10	12
