# Supplementary material for: Are interventions to increase the uptake of screening for cardiovascular disease risk factors effective? A systematic review and meta-analysis
Source: BMC Fam Pract. 2017 Jan 17;18:4. doi: 10.1186/s12875-016-0579-8 (PMC5240221; doi:10.1186/s12875-016-0579-8)
Supplement: Additional file 3: — The TIDieR checklist. (XLSX 63 kb) [file 12875_2016_579_MOESM3_ESM.xlsx]

## Sheet: R1
Additional file 3 The TIDieR (Template for Intervention Description and Replication) Checklist*:
		McDowell, 1989		Robson, 1989		Ornstein, 1991		Apkon, 2005		Harari, 2008		van Wyk , 2008		Holt , 2010		Stocks , 2012		Grunfeld, 2013		Fullard, 1987		Franks, 1991		Christensen, 1995		Toth-Pal , 2004		Frank, 2004		Marshall, 2008		Vincent, 1995		Bailie, 2003		Sinclair, 2006		wee, 2013		Butala , 2013		Kenealy, 2005
Item number	Item	Where located **		Where located **		Where located **		Where located **		Where located **		Where located **		Where located **		Where located **		Where located **		Where located **		Where located **		Where located **		Where located **		Where located **		Where located **		Where located **		Where located **		Where located **		Where located **		Where located **		Where located **
		Primary paper (page or appendix number)	Other † (details)	Primary paper (page or appendix number)	Other † (details)	Primary paper (page or appendix number)	Other † (details)	Primary paper (page or appendix number)	Other † (details)	Primary paper (page or appendix number)	Other † (details)	Primary paper (page or appendix number)	Other † (details)	Primary paper (page or appendix number)	Other † (details)	Primary paper (page or appendix number)	Other † (details)	Primary paper (page or appendix number)	Other † (details)	Primary paper (page or appendix number)	Other † (details)	Primary paper (page or appendix number)	Other † (details)	Primary paper (page or appendix number)	Other † (details)	Primary paper (page or appendix number)	Other † (details)	Primary paper (page or appendix number)	Other † (details)	Primary paper (page or appendix number)	Other † (details)	Primary paper (page or appendix number)	Other † (details)	Primary paper (page or appendix number)	Other † (details)	Primary paper (page or appendix number)	Other † (details)	Primary paper (page or appendix number)	Other † (details)	Primary paper (page or appendix number)	Other † (details)	Primary paper (page or appendix number)	Other † (details)
	BRIEF NAME
1	Provide the name or a phrase that describes the intervention.	pg. 297 (abstract) group 1: a computer-generated message reminded the doctor to check the BP of patients wo happened to visit the center for an appointment; group 2: nurse contacted patients by telephone and encouraged those who were due for a check to obtain one; group 3: sending letter to patients		page 433: the intervention group had their risk factors ascertained and follow up by the health promotion nurse and general practitioner, whereas those in the control group were managed by the general practitioner alone		page:82: this paper reports the results of a randomised clinical trial comparing the impact of computer-generated reminders to physicians, their patients, or both on patient adherence to five preventive services in a university-based family medicine clinic.		page 2388,2389: the effect of computerised decision support information technology (DSIT) tools on quality, resource consumption, and patient and provider satisfaction. Couplers are available for a wide range of preventive health care needs and patient complaints.		page 565: a trial using health risk appraisal (HRA) to evaluate the effect on health behaviour and preventive-care uptake in older people in NHS primary care.		page372: effect of 2 versions of this CDSS (auto alert, on demand) with no CDSS on screening and treatment of dyslipidemia among general practitioners.		page e137: automated electronic reminders to facilitate prmary cardiovascular disease prevention		a monetary incentive for patients		The BEETER Trial (practice facilitation intervention		page 1080: low cost, low technology support from a"facilitator"		free office cholesterol testing		Page 531:how conditions of payment influence attendance at preventive health examination		computer generated physician reminders in health screening in primary health care		opportunistic electronic reminders		the Sandwell Project-systematic invitation by the project nurse		computer-assissted reminder system: notify both patients and physicians of recommended health maintenance procedures.		impact of clinical guidelines, computerised recall and reminder systems and audit and feedbck		The Bold Promise Project: a system change in primary care		free, access-enhanced health screening		"MRS Note" (reminder checklist of recommended preventive screening item for that individual patient)		Patients and computers as reminders to screen for diabetes
	WHY
2	Describe any rationale, theory, or goal of the elements essential to the intervention.	pg.297. visible sticker to remind the doctor is a passive reminder system; it only applies to patient who visit the practice. Mailed and telephone reminders-active system to reach healthy patients who do not visit their doctor routinely		page 433: the magnitude of the task requires coherent team approaches backed up………..the underused potential of nurses has been recognised…..orell et al have shown the deleterious effects of restricted time in consultations on preventive activities(reference), and additional staff time and changes in the content of consultations seem to be necessary for prevention.		page82: computer-generated reminders to physicians (references) or patients (references) have improved adherence to preventive services recommendations in primary care settings.	To date, two main ways of getting patients to screening have been suggested; they differ in the way in which the patient is invited. The first involves the patient being invited by their general practitioner, or another health professional, during a routine consultation. It is in essence an opportunistic method. Its potential as a low-cost, low-technology approach to health screening (Fullard et …	medical decision making integrates patient specific data with medical knowledge under conditions of uncertainty. computerised decision support information technology (DSIT) tools are programs that help caregivers close gaps between knowledge and performance using various approaches, including alerts, feedback, interpretation, prognostic tools, and diagnostic aids.		page 566: A systematic review of HRA in older people based on controlled studies showed potential benefits on behaviour, physiological variables and general health status in those studies that included personalised reinforcement (reference).		page 371: indirect evidence shows that alerting users with clinical decision support systems seems to change behaviour more than requiring users to actively initiate the system. Several determinants appear to be critical to the successful introduction of clinical decision support system (CDSS) in daily practice: providing automatic support as part of the clinician's workflow,.....providing recomm…	Garg et al. Effects of computerised clinical decision support systems on practitioner performance and patient outcomes: a systematic review. JAMA 2005; 293: 1223-1238	page e137: Effective primary prevention of cardiovascular disease (CVD) requires health professionals to recognise individuals at risk. Relevant information (e.g BP and chol measurement) is often recorded in electronic form in UK general practice, making possible automated calculation of risk and the use of on-screen reminders. In some cases the risk profile of an individual may already complete,…		page 1: Whilst GPs in Australia and the UK have been offered financial incentives to reach quality improvement targets, little research has explored what incentives might encourage consumers to attend GPs for preventive health care. Some research has examined incentives to improve preventive behaviour, for instance to increase rates of immunisation, cancer screening and smoking cessation [referen…		Page 2: Evidence on how best to implement effective care has shown that tailored, active, and multifaceted interventions using an amalgam of strategies are most effective.[references] Among the effective strategies is practice facilitation, a process by which a trained individual-usually external to the practice and not involved in direct patient care [reference]-support primary care practices to…		page 1080: In 1981, the Royal College of General Pratitioners published Prevention of Arterial Disease in General Practice……The main obstacles that inhibit practices from carrying out preventive activities are:(i) the demand oriented philosophy of general practice....(ii) the brevity of general practice consultations (iii) the lack of a coordinated, systematic appraoach in daily work (iv) the fai…		page 493: Elevated cholesterol is a major modifiable risk factor for coronary artery disease. NCEP provides recommendations for the universal screening of cholesterol in adults…….Despite this, many people unaware of their blood cholesterol level……Portable cholesterol analyzers have been widely promoted as one means of increasing the prevalence of cholesterol testing. The role of portable choleste…		Page 531: payment may be another barrier to participation in preventive health services [references]. For example, required payment is associated with fewer physician visits by patients under treatment for heart disease [reference]. On the other hand, the frequency of preventive cancer examinations seems to be less affected by required payment [reference].		The use of illness visits to the physician as opportunities to increase the delivery of preventive services has been widely recommended and is well accepted by patients [reference]. Some reviewers have claimed that computer-based clinical reminder systems are an effective strategy for promoting preventive procedures [references]....The use of electronic patient record (EPRs) among GPs is increasi…		page 87: more patients receive preventive care when doctors are reminded [references]. Most evidence for this comes from trials conducted in…….A trial of on-screen reminders generated by the doctor's computer in one general practice demonstrated effectiveness [reference]. In Australia, preventive care increased after the introduction of opportunistic on-screen reminders in one practice [reference…		page 2:Patients with existing CVD are the highest priority in any intervention programme. In the UK,......General practices are offered incentives to identify and treat these patients in the Quality and Outcomes Framework of the Department of Health [reference].Prevention in those without CVD but at high risk of developing CVD was a priority in the National Service Framework for CHD but is not sp…		page 656: computer-assissted systems to remind physicians to perform health maintenance and disease prevention procedures on their patients have existed for more than a decade [reference]. Most studies show that physician and patient reminders are effective for most procedures, and that compliance with health maintenance recomendations (HMR) is better when both are reminded [references]. Provider…		page 1-2: A variety of interventions to improve delivery of preventive services in primary care have been shown to improve coverage and quality of care in North America and the UK [reference]. However, there is little information on the sustainability of the impacts of such system, or of the impact of such system in remote settings where poor socio-economic and environmental conditions and relati…		The New Zealand Health Strategy [reference] identifies reduction of the incidence and impact of cardiovascular disease as one of the top 13 health priorities…..guidelines are provided around the best evidence care for those individuals identified as "high risk"[reference] Unfortunately, there are present few systems in place in primary care which support the ....A local study in primary care repo…		Page 177: cardiovascular disease contributed 19.7% of all disability life years lost in Singapore in 2004 [reference]…..Regular hypertension, dyslipidaemia and diabetes screening are recommended for those age >= 40 years in the Singapore Ministry of Health clinical practice guidelines [references]. ...A small, single site cross-sectional study done in 2009 in a Singaporean low-income community fo…		page 2: In 2009, HAVEN analyzed its rates of adherence to national preventive service guidelines for HIV testing, fasting lipid…..We found that, while rates of provision for HAVEN patients were on par with rates of provision for individuals nationwide, HAVEN's rates were below those specified by national goals. In response, HAVEN created a role for Medical Record Specialist.		Page 916: It is well established that computer reminders can be effective in increasing family practiotioners (FP) preventive care such as immunisations and cervical smears [references]. Nevertheless, not all interventions have been successful,….It also seems that having a patient remind an FP may be effective, although the evidence is mostly less direct........First, patient have been reported a…
	WHAT
3	Materials: Describe any physical or informational materials used in the intervention, including those provided to participants or used in intervention delivery or in training of intervention providers. Provide information on where the materials can be accessed (e.g. online appendix, URL).	pg.299: letter reminders: letters to people at the same address were sent together. A second letter was sent to those not responding within 21 days. It was signed by the patients's physician and the nurse. It described the need for preventive care, gave the recomended intervals for screening and outline 1)how the patient could obtain a BP check and 2) how to notify the center if the test had been…		N/A		had described the physician reminder form and patient reminder letter in brief (refer item 4 below)		Couplers uses structured questions based on the patient's chief complaint to elicit information from patient and provide. That information is linked to a proprietary database of medical knowledge that generates suggestions for appropriate patient care strategies, including options relevant to the patient's diagnosis and treatment.		HRA-O questionnaire	Struck AE et al. Development, feasibility and performance of a health risk appraisal questionnaire for older persons. BMC Med Res Methodol 2007;7:1. Struck AE et al. The PRO_AGE study: an international randomised controlled study of health risk appraisal for older persons based in general practice [ISRCTN28458424].BMC Med Res Methodol 2007;7:2.	CDSS aids a GP in primary and secondary prevention of CVD with regard to lipid management. The system is based on the guidelines of the DCGP and is integrated into the EHR. The system use 3 layers of data available in the EHR to provide decision support: coded data, structured data and free text data. coded data rely on .........strcuture data rely on......free textdata........after gathering rel…		Page e138:The e-Nudge software tool: The e-Nudge searches electronic health records for cardiovascular risk factor data and builds lists of patients identified in each of four groups A-D(Box 1). Cardiovascular risk is estimated using Framingham risk equation applied to the most recent risk factor measurement [reference]. The lists are updated every 24 hours to take account of new information. Whe…		page 2: intervention arm patients were offered a shopping vaucher (to the value of $25) for attendance within 6 months of the invitation date.		Page 3: practice level intervention with a practice facilitator. The training Practice Facilitator received training in practice facilitation and in the use of the EMR. An EMR audit tool was developed to evaluate each physician use of the EMR. Each practice level 'prescription' fell into one of the five categories.1)...... 2).....3)....4).......5)....... The Practice Facilitator applied evidence-…	see BETTER Trial website for trial-specific toolshttp://www.betterproject.ca	theintervention consisted of three elements 1) A research funded facilitator who introduced the screening package to the practices provided training for practice staff……(2) A practice prevention nurse was either employed by the practice to carry out screening or was already working as a nurse in the practice and extended her role to include screening.......(3) A brief health check was carried out…		free cholestrol analyzer		Page 353: Based on this information, the men's risk for developing CHD was estimated by a simple arithmetic model (Table 1). The model was used in prior research and is based on data from the Framingham study [references]. In the model, each of risk factors was assigned a numerical value on the basiss of excess risk. The overall risk of CHD was then graded as low, moderate, increased, or high (Ta…		computerised reminder system in the intervention clinic. All data were registered in the EPR as part of the usual encounter report , without any separate protocols. Furthermore in order to assess the system in an intact everyday clinical environment, every effort was made to create a design that interfered as little as possible with the GPs' usual work. The only extra documentation required by th…		opportunistic prevention of Australian GPs using computer medical records with reminders. These reminders were largely concordant with the current Royal Australian College of General Practitioners' Guidelines. Table 1		participating practices agreed to assess the patients identified by the search strategy as probably high risk and to follow the local prtocol for prescribing preventive treatments. (Table 1:Sandwell primary care trust's local protocol).		page 656: Quality Care Program (QCP) is an MS-DOS program which runs on a single PC or on a PC network. The software generates a worksheet which is attached to the medical record at each visit. The worksheet shows completed and recommended health maintenance procedures based on nationally accepted guidelines. These HMR are individualised depending on each patient's health risk factors.		The clinical guidelines, electronic systems to support these guidelines, and associated staff training were introduced progressively starting in late 1998. There were 3 aspects of the intervention that were expected to possibly impact directly on clinical practice. First, each health centre received evidence based clinical guidelines targeted at four categories of population....[reference].Detail…		1)The cohort of patients eligible for cardiovascular risk assessment is defined in the New Zealand guideline for the assessment and mangement of cardiovascular risk [reference]. 2) letter		? (patient education material were standardised); ? Team training material		MRS notes:notes any indicated preventive health screening, vaccinations, or other follow up items that were not addressed from previous visits.		1) The computer showed a slowly flashing icon on the task bar when the doctor opened the file of an eligible patient (Figure 1). The patient reminder was a diabetes risk self-assessment form, adapted from the American Diabetes Association [references]. The form asked patients their age and ethnicity, whether their weight was over that listed for their height on an accompanying chart (set a BMI 28…
4	Procedures: Describe each of the procedures, activities, and/or processes used in the intervention, including any enabling or support activities.	pg298. it was not feasible to contact everyone in the letter and telephone groups at the same time. They were thus allocated to 24 numerically equal reminder weeks groups, with one group being contacted every 2 weeks. Patients who had not had a blood pressure check in the year before their reminder week were issued a reminder.		a group practice employed a health promotion nurse, whose primary task was the preventive care of adults. Each doctor and the nurse had a computer terminal in his or her consulting room on which eac agreed to enter BP……For BP the computer automatically entered a date for follow up based on a box system of graded risk. Patients had open access to the health promotion nurse, who also saw newly regi…		Page 83-84: Physician reminders: Physician reminder forms were generated by the computer system for each patient the night before a schedule appointment. The reminders were generated by scanning each patient record for deficient preventive services based on the patientt's age, sex and last recorded time of the service. forms were printed on single sheets of paper and attached to the medical recor…		patients randomised to use Couplers completed the one appropriate for their specific complaint or when no condition specific, Coupler was appropriate, a generic and Screening Coupler, replicating the Military Health System's intended use for Couplers Patients entered their medical histories into the Coupler tool with the assistance of a coordinator ......; 30 minutes was allocated for that proces…		page 566: trial participants randomised to the intervention group were mailed the HRA-O questionnaire. Participants' responses were keyed into a specifically designed database. This interfaced with the HRA-O desicision support software, which generated individualised written feedback both to patients and GP. Patient feedback included advice on modifying health risks, a personalised preventive hea…		page 373: when the system was implemented by the authors at the practices, it was configured to the local practice setting, and users were given a tutorial on the use of the system. We installed the on-demand version in the on-demand arm and the alerting version in the alerting arm. In the control arm, the CDSS was installed, but all functionality was disabled for daily use and only monitored the…		Pagee138: The e-Nudge was installed in all participating practices. An email was sent to the practice manager every 8 weeks to remind them that lists of intervention patients in the various groups were available for viewing in their practice, but no action was mandatory for the purposes of the study. For those patients randomised in the intervention arm, the software produces screen reminders as …		Page 2: Practices databases were searched to identify patients aged 40-74 years without diagnosed CVD. GPs reviewed the generated patient lists to exclude those that they considered unsuitable because of serious illness, language barriers, or recent bereavement that might affect their participation in the study. The list was further limited to include only one patient per household, by alternatel…		Page 3: The 8 Primary care team practices were randomly assigned to the practice level intervention or waist-list control group. The four participating physicians within each Primary Care Team practice were randomly assigned to the patient level intervention or waist list control (Fig 1)........Using the EMR, the practice roster of each participating physician was searched and a list of patients …		Page 1081: Patients in the target age group of 35-64 years who were attending the practice for a consultation with the doctor were invited by the receptionist to make an appointment to see the nurse for a health check. Health checks took about 20 minutes and were either organised into special session by the nurse or interspersed with other work. The nurse asked about relevant family history and d…		Page 494: Began in December 1988, the health providers of all patients over the age of 18 years seen in the center were asked to record on the encounter from the date and value of the patient's most recent cholesterol level available in the medical record.This baseline information was entered into a computerized database. After the program began, the dates and results of all the tests were added …		Page 531-532: In both cities, staff from the Institute of General Practice at the University of Aarhus sent a letter to each participating GP's male patients, offering them a health examination with their GP to detect risk factors for CHD. The letter was phrased to make it sound as if it was their own GP who was inviting them to undergo the examination. In the letter to patients of GPs in Randers…		Patients with more than one visit during the study period could be included at any of the visits, but only once. A secretary enters data into the EPR based on dictation from the GPs. All laboratory tests are ordered by the GPs using paper order forms. The staff at the PHC centre's local laboratory routinely record the lab tests that are taken in the EPR. Each single event in the EPR maybe directl…		page 87: The practice GPs agreed on the prevention activities for which they would receive reminders, with the relevant patient age group and intervals.		A software query compatible with Torex databases was written to identify eligble patients and to extract their CVD risk factor. The extracted data included……..In each of the six practices, extracted CVD risk factor data were downloaded into an Excel spreadsheet and an estimated CVD risk was calculated for all the included patients using the Framingham risk equation [reference]. Where more than on…	determining risk method: Marshall T: The value of information: modelling the efficiency of strategies for identifying high-risk patients for primary prevention of cardiovascular disease. Informatics in Primary Care 2006, 14:85-92. Marshall T, Rouse A: Resource implications and health benefits of primary prevention strategies for cardiovascular disease in people aged 30 to 74: mathematical modelli…	When the patient is initially registered in the system, the primary care physician fills out a one page questionnaire noting patient's health risk factors and HMR status. Data from the visit worksheets and initial questionnaires are entered into the program's database by clerical staff. The clerk also prints the daily worksheets, monthly patient reminder letters and periodic physician performance…		Interventions were described above. The audits were conducted on the records of a sample of the clients who had consented to make their health records available for the trial evaluation. The audits followed the detailed guideline (in Fig 1 and 2) and were conducted on five occasions over a three year period: baseline; and at 6, 12, 24 and 36 months after baseline. Baseline audits were conducted a…		A series of database queries were developed to identify eligble group of patients within the enrolled patient population and the output linked to a pop-up alert which appeared whenever accessing the patients electronic file. In addition, patients were sent a letter explaining the value of screening for cardiovascular risk and inviting them to arrange a risk assessment. Where there was no record o…		page 177: From January 2009 to May 2011, we visited these residents>=40 years door-to-door to 1) collect baseline information such as….2)assess if there were prevously adherent to regular cardiovascular health screening 3) offer the non-adherent residents the opportunity, over a 6 month period to participate in free, access-enhanced health screening....Residents were visited by teams of medical a…		The Medical Record Specialist (MRS) reviewed the charts of patients with upcoming appointments and notes any indicated preventive health screening, vaccinations, or other follow up items that were not addressed from previous visits. The MRS writes an "MRS Note" with checkboxes for each of these follow-up items in the paper chart directly adjacent to the physical space where the next clinical team…		Page 917: 1) The computer showed a slowly flashing icon on the task bar when the doctor opened the file of an eligible patient (Figure 1).When the FP clicked on this icon, a brief message appeared suggesting screening for diabetes. The icon flashed each time the patient record was opened until the FP marked the task as complete. 2)They asked patients to complete what they could before seeing the …
	WHO PROVIDED
5	For each category of intervention provider (e.g. psychologist, nursing assistant), describe their expertise, background and any specific training given.	letter reminders: Nurses and physician signed the letters; telephone reminders: nurses; physician reminders: ? (not sure who print the notes); training given: ? (not mentioned about any training to the nurses or physicians or staffs)		a health promotion nurse, whose primary task was the preventive care of adults. a health promotion nurse, whose primary task was the preventive care of adults. After three months training she transferred records of CV risk ……The practitioners were taught to use the computer and encouraged to make full use of its facilities for follow up. regular meetings continued to review and support the progra…		page 83: since the study was conducted in a residency training program……it was elected to use educational and administrative interventions in all four study groups……In addition to education sessions, quarterly audits of the percentage of patients in each physician's practice who were up to date on hte preventive services studied were provided. A health maintenance flow sheet was placed in the med…		assistence of a coordinator who was not associated with the study. (usual user of coupler, no mention about training) Providers treating Coupler patients		individual report was accompanied by a letter from the practice encouraging recipients to discuss issues raised with their GP or practice nurse, followed by a reminder card to non-responders 6 months later. (?by research team);practice could choose to enter all or only some HRA-O feedback domain into the electronic patient record. This choice was made by the patient's usual GP; all GPs and practi…		when the system was implemented by the authors at the practices, it was configured to the local practice setting, and users were given a tutorial on the use of the system		?? Health care professionals (physician, nurse, administrative); it was made clear to users at the outset that patients who did not trigger alerts were not necessarily at low cardiovascular risk, as they might simply be in the control arm.		all GPs were trained in the use of a paper version of the NZ absolute cardiovascular risk tables [reference]		The intervention consisted of a practice-level intervention with a Practice Facillitator and a patient-level intervention with a Prevention Practitioner ( allied health professionals). Training for these roles consisted of: 1) participation in the Clinical Working Group; a two day training workshop followed by a one day training workshop before the intervention started and 3) during the intervent…		1) A research funded facilitator who introduced the screening package to the practices provided training for practice staff (particularly receptionist and practice nurse)……The facilitator had worked in general practice as a health visitor and had then been a health educator officer (2) A practice prevention nurse was either employed by the practice to carry out screening or was already working as…		providers were encouraged to use the service		general practitioners		The GPs who implemented the screening were given a brief introduction prior to the study. One of the three PHC centres from which patients were selected as controls, were located in the same building had a common database for their EPR with the PHC centre where the screening was carried out. The GPs in this centre were briefly informed about the fact that a health screening for the elderly was un…		Page 87: The practice GPs agreed on the prevention activities for which they would receive reminders. No training mentioned in the article.		project nurse		11 residents and three faculty, clerical staff (printing the letter reminders and report).		Two education officers were employed to provide on-site training to health centre staff in application of the software packages. Audit findings fed back and discussed with health centre clinicians and managers.		practices clinician, practices nurse		teams of medical and nursing students with a physicians. All teams underwent compulsory training sessions in the month prior to the commencement of the study, with refresher courses organized; information was collected via standardized questionnaires; and patient education materials distributed during the intervention were standardized.		Medical records specialist ( a pre-clinical health profession student.		Page 917: author T.K. visited all FPs to confirm recruitment for the study, to explain the study aims and design, to provide uniform education on diabetes screening, and to instruct FPs on using both the computer reminder and the patient reminder form. The visits lasted from 5 to 15min/FP, some one to one and some in small groups within a practice. All FPs were given a copy of a recent article on…
	HOW
6	Describe the modes of delivery (e.g. face-to-face or by some other mechanism, such as internet or telephone) of the intervention and whether it was provided individually or in a group.	page:299: letter reminders: letters to people at the same address were sent together; telephone reminders: The computer generated the lists of people and their phone numbers. The patient contacted was asked to convey a message to other family members who were also listed as due for a BP check; physician reminders:the reminder note appeared on the patient encounter form that is printed routinely w…		page 434: Patients had open access to the health promotion nurse, who also saw newly registering patients. Most patients, however, saw her after routine consultations with the general practitioner. In addition, the nurse ran monthly computer searches, which identified patients without any record of risk factors or those requiring recall.		physician reminder: provided for each patient. patient reminder letters : mailed to patient		face to face, individual patient (? People assigned patient to coupler)		reports mailed to participants. Feedback report to GP.		The related version of the system was installed to the practices		When the records of a patient are accessed, a screen alert message appears if the patient is currently in one of the groups. This happens during a consultation with the patient, or when notes are opened for any other clinical or adimistrative reason.		letter of invitation was sent to the individual. Reminders were not sent.		Trainig (by ?? Groups) for practice facilitator and prevention practitioner. Letter invitation for patients recruitment.		Page 1081Patients in the target age group of 35-64 years who were attending the practice for a consultation with the doctor were invited by the receptionist to make an appointment to see the nurse for a health check.		free cholesterol measurements were offered directly to patients on arrival at the office.		letter invitation		Before inclusion the GP had to obtain each patient's informed consent to undergo screeningThe program was voluntarily triggered by the GP at the time of the encounter while reading the patient record.		page 88, fig 1:computer generated reminders to general physician in consultation.		n the four intervention practices the project nurse undertook a strategy of active invitation and assessment of patients. The probable high risk patients were mailed an appointment to attend a CVD assessment clinic in their practice. Patients who did not either attend or reschedule their appointment were sent a second and a third letter or telephoned (if a telephone number eas available.)		reminder letter mailed to the patient, reports generated for doctors as reminders		electronic reminders in the delivery of health services. Audit feedback in ?group		recall letter to make appointment; opportunistic screening during scheduled appointment by clinician.		door-to-door visits		"MRS Notes" in each patient record		Page 917: author T.K. visited all FPs to confirm recruitment for the study, to explain the study aims and design, to provide uniform education on diabetes screening, and to instruct FPs on using both the computer reminder and the patient reminder form. The visits lasted from 5 to 15min/FP, some one to one and some in small groups within a practice. All FPs were given a copy of a recent article on…
	WHERE
7	Describe the type(s) of location(s) where the intervention occurred, including any necessary infrastructure or relevant features.	Family Medicine Center at the Ottawa Civic Hospital, a teaching unit of the university medical school, patients has been registered on a computerized system		a general practice that had access to computerised call and recall		family medicine center at the Department of Family Medicine at the Medical University of South Carolina.		at two military treatment facilities. The facillities were chosen by the Department of Defense because of their strong leadership support for Couplers and ambulatory practices……..		four computerised London group practices		38 Dutch general practices who used the ELIAS electronic health record. (>90% of Dutch GP had used electronic health records (EHR). CDSS is integrated within the HER to provide decision support as part of the clinician's workflow		19 general practices in the West Midlands of the UK between 2006 and 2008, eligible practices were those running EMIS (Egton Medical Information System) LV software, as this was required to install the e-Nudge system. No other eligibility criteria were applied. EMIS supply clinical and administrative software to nearly 60% of UK practice and 805 of their system use the LV version.		two Adelaide urban general practices		8 primary care team practices in two Canadian provinces, mix of academic teaching practices and comminity non-teaching practices. All practices had been using EMR system to manage their practice for at least two years.		page 1080:Three intervention general practices with three matched control practices. The intervention practices were chosen because they were different from each other, but typical of other practices, and did not have a systematic approach to screening.		Highland Hospital Family Medicine Program of the Family Practice Center of the University of Rochester. Care at the centre is provided by four teams each of which comprises faculty, residents, and nurse practitioners.28% of the patient population had Medicaid, 21% had no insurance, and the remainder had private insurance.		65 general practices in two areas in the county of Aarhus, Denmark. No differences existed between the two communities for use of the national health insurance. However, with few exceptions, national health insurance does not cover preventive examination. In particular, screening for CHD is not covered by the Danish health care plan.		four frimary health care centres in the municipality of Sundbyberg, a suburb of Stockholm. All four centres used Swedestar, a problem-oriented EPR system. This system includes the entire medical record, without any use of paper records.		a general practice which used computer medical records		six general practices in Sandwell Primary Care Trust (PCT) located in areas of the PCT with the highest standardised mortality rates for CVD. To facilitate data extraction, only practices that used Torex electronic medical records databases were included.		A Swedish Family Medicine clinic: ambulatory training site for 18 family practic e rsidents. Six faculty also provide direct patient care. Faculty and residents see an average of 15 patients each per week in clinic.		health centres in Tiwi Island and Katherine West region		three practices, degree of experience with chronic care management programmes and culture of teamwork within the practice. All used the same practice management system (PMS).		a low income population staying public rental flats in Singapore		The HAVEN Free Clinic, a student-run free clinic affiliated with a university and a local community health center. Used paper-based records.		page 916: Family practices used MedTech 32 patient management computer software (Health Technology Ltd., Auckland, New Zealand), recorded their medical consultation notes on the computer within their consultations, had received laboratory glucose results electronically for at least 1 year
	WHEN and HOW MUCH
8	Describe the number of times the intervention was delivered and over what period of time including the number of sessions, their schedule, and their duration, intensity or dose.	pg.299: letter reminders: a second letter was sent to those not responding within 21 days. Telephone reminders: the nurses made up to five attempts during the day to contact each family; physician reminders: until a reading was recorded, the computer continued to generate reminders on subsequent visits		page: 434Patients had open access to the health promotion nurse, who also saw newly registering patients.Most patients, however, saw her after routine consultations with the general practitioner. In addition, the nurse ran monthly computer searches, which identified patients without any record of risk factors or those requiring recall.		page 83: a 1-year intervention program was conducted. Letter reminders: the first letter was sent in…Letters returned by the post office with forwarding addresses were remailed. The second letter was sent in…..Patients whose first letters were returned without forwarding addresses were not sent a second letter.		to determine whether each opportunities was fulfilled within 60 days of the index visit.		individual report was accompanied by a letter from the practice encouraging recipients to discuss issues raised with their GP or practice nurse, followed by a reminder card to non-responders 6 months later.		Eligible patients entered the study at the moment the patient record was opened in the practice during study period. At that moment the CDSS classified the patient as requiring screening or treatment. If a patient required screening, the number of days from entry until screening or follow-up ended was counted....All patients were followed for at least 1 year, or until the general practice switche…		When the records of a patient are accessed, a screen alert message appears if the patient is currently in one of the groups. This happens during a consultation with the patient, or when notes are opened for any other clinical or adimistrative reason. The user is not obliged to respond to the alert but the message )continues to appear on opening the notes until the patient's record is updated in s…		Patients had 6 months in which to attend for CVRA after the invitation was sent. Reminders were not sent.		Patient recruitment occurred August 2010 through April2011, and follow-up of all patients was completed November 2011. Consenting patients completed the baseline assessment and received the intervention at baseline (T0) with outcome assessment at follow-up at 7 months (T1).		Page 1081:The initial audit up to 1 April 1982 second audit cover…ending 30 September 1984.		starting in May 1989 and continuing for 1 year		Only one invitation was sent to patients. The project was not advertised or discussed in the media, nor was it otherwise announced in public. GPs were not informed about which men in their practice had been invited.		Patients with more than one visit during the study period could be included at any of the visits, but only once. The intervention lasted 20 months (April 1993-December 1994), and a follow up was done after a 20-month intervention-free period (February 1995-September 1996).		page 88, fig 1:computer generated reminders to general physician in consultation.		intervention for 1 year. the four intervention practices the project nurse undertook a strategy of active invitation and assessment of patients. The probable high risk patients were mailed an appointment to attend a CVD assessment clinic in their practice. Patients who did not either attend or reschedule their appointment were sent a second and a third letter or telephoned (if a telephone number …		The clerk also prints the daily worksheets, monthly patient reminder letters and periodic physician performance reports. Patients with HMR that are due are mailed up to two reminder letters. If after one month the HMR is not performed, the patient is recorded by the system as a "non-responder" for that HMR.		Fed back of audit results usually occurred within a few months of the conduct of each audit, and within a timeframe which allowed a response to feedback to influence findings of the next audit. The audit were conducted on five occasions over a three year period: baseline; and at approximately 6, 12, 24 and 36 months after baseline.		Recall letters were sent at the start of the project and at varying intervals thereafter. Patients were either screened opportunistically by the attending clinician during scheduled appointments, or by practices nurses for those patients responding to a recall letter. Data from all three sites was collected for 12 months.		In the first 3 months, the teams made fornightly visits. In the last three months of the interventions, the teams made monthly visits. Screening session were scheduled at fortnightly intervals. 6 months duration for the intervention		The Medical Record Specialist (MRS) reviewed the charts of patients with upcoming appointments and notes any indicated preventive health screening, vaccinations, or other follow up items that were not addressed from previous visits		Page 917: 1) The computer showed a slowly flashing icon on the task bar when the doctor opened the file of an eligible patient (Figure 1).When the FP clicked on this icon, a brief message appeared suggesting screening for diabetes. The icon flashed each time the patient record was opened until the FP marked the task as complete. 2)They asked patients to complete what they could before seeing the …
	TAILORING
9	If the intervention was planned to be personalised, titrated or adapted, then describe what, why, when, and how.	N/A		N/A		patient reminders: physicians were permitted to withhold letters from individual patients if they felt this step was in the patient's best interest.		no		all GPs and practice nurses participated in a 2-h training session held in the practice using an evidence based manual on current prventive care and health behaviour recommendations related to the domains of the HRA-O. Quarterly review meeting averaging 90min were held to update practitioners with emerging evidence, reinforce previous educational messages and address any problems with the project.		N/A		nil		nil		nil		page 1081: Blood lipid concentrations were measured only in patients who had a personal or family history of coronary heart disease at age 55 or under, and blood sugar concentration were measured only in those who were seriously obese or had a family history of diabetes.		nil		nil		A further 224 (24%) patients were excluded because the GPs did not have enough time during the visit to give necessary information and recruit the patient to the study without a negative effect on the consultation. One patient was excluded for administrative reasons.		nil		nil		nil		nil		nil		nil		nil		nil
	MODIFICATIONS
10.ǂ	If the intervention was modified during the course of the study, describe the changes (what, why, when, and how).	no modifications		page 434: although the trial had been designed to last three years, it was stopped after two years because participating doctors were not prepared to continue excluding half the practice from access to the health promotion nurse		no modification		no		no		nil		The e-Nudge was initially designed to identify individuals with possible undiagnosed diabetes based on previous rasied blood glucose measurement. A number of such individuals were identified among the baseline data following installation of the e-Nudge software. This led to a nationwide survey to demonstrate that such patients are identifiable across the UK[reference], and the result was the intr…		nil		nil		nil		nil		nil		nil		nil		nil		nil		nil		nil		nil		nil		page 918: 5FPs who were initially entered into the trial were withdrawn from analyis as they proved not to fulfill the selection criteria of seeing 10 or more individual patients aged 50 years or older per month.
	HOW WELL
11	Planned: If intervention adherence or fidelity was assessed, describe how and by whom, and if any strategies were used to maintain or improve fidelity, describe them.	page 298: to reduce potential contamination between the interventions, random allocation was made by family: all family members living at the same address were assigned to the same intervention group. Another source of contamination might arise if physicians in the four study practices advised randomised control patients to obtain a BP check, as well as advising the experimental patients. Two of …		page 433: validation procedures identified errors in transcription, and the registration was checked with the family practitioner committee and by postal inquiry or personal visit to patients' homes (reference). The practitioners were taught to use the computer and encouraged to make full use of its facilities for follow up. regular meetings continued to review and support the programme.	Fraser RC et al. The accuracy of age-sex registers, practice medical records and family practitioner committee registers. J R Coll Gen Pract 1981;:410-9.	page 83: to confirm the accuracy of the computerised data-base, manual chart audits of 500 patient records were performed. Kappa indices of concordance between the computer data and the data manual audit were cholesterol measurement 0.88,…..and essentially 100% agreement with the paper chart was assumed for this study.		page 2389: external control and historical control group		Quarterly review meeting averaging 90min were held to update practitioners with emerging evidence, reinforce previous educational messages and address any problems with the project. Participating professionals were invited to complete a structured self-administered feedback questionnaire on the project. Trial practice participants were advised by post that they would be sent the HRA-O questionnai…		users were given a tutorial on the use of the system (lack of description of training details)		page e140: quality assurance: Recording of cardiovascular outcomes is prone to several sources of error. Not all cardiovascular events result in a new coded entry into a primary care record, and sometimes a single event is recorded more than once using different codes or entry dates. When a patient dies, the need to record the final event electronically is no longer a priority for clinical care. …		Practices databases were searched to identify patients aged 40-74 years without diagnosed CVD. GPs reviewed the generated patient lists to exclude those that they considered unsuitable because of serious illness, language barriers, or recent bereavement that might affect their participation in the study; An audit of consenting participants' medical records was conducted between 3 and 9 months aft…		The intervention consisted of a practice-level intervention with a Practice Facillitator and a patient-level intervention with a Prevention Practitioner ( allied health professionals). Training for these roles consisted of: 1) participation in the Clinical Working Group; a two day training workshop followed by a one day training workshop before the intervention started and 3) during the intervent…		The initial audit before intervention		Page 494: Began in December 1988, the health providers of all patients over the age of 18 years seen in the center were asked to record on the encounter from the date and value of the patient's most recent cholesterol level available in the medical record.This baseline information was entered into a computerized database. After the program began, the dates and results of all the tests were added …		nil		nil		nil		In all six practices, probable high-risk patients (patients whose ten-year CVD risk exceeded 20%) were identified, the list was explained to practice staff and the names were checked by practice staff to exclude patients who had died, had illnesses that made them unsuitable for CVD risk screening or had moved away.		nil		Both the paper record and the electronic record for each client were checked for the most recent record of delivery of each service according to a schedule specified in the best practice guideline.		A pre-intervention audit completed in May 2004 investigatedthe clinical notes of 180 random selected patients from the screening cohort. The audit reported on the presence of a CVR assessment as well as the availability of clinical information required to calculate CVR. Results for each ethnic group were proportionally extrapolated to the full screening cohort to calculate baseline screening rate.		teams of medical and nursing students with a physicians. All teams underwent compulsory training sessions in the month prior to the commencement of the study, with refresher courses organized; information was collected via standardized questionnaires; and patient education materials distributed during the intervention were standardized.		Demographic data was collected by preclinical volunteers and clinical data was collected by clinical health professions students on paper abstraction forms. Students received training beforehand and those supervising the chart review typically performed quality control checks by reviewing all charts with completed forms a second time.		randomisation was undertaken in 2 stages. The first was to sample from FPs who probably fulfilled the inclusion criteria based on a telephone survey of practices. The second was to allocate to an intervention arm those who were confirmed as eligible after a visit by author T.K. and who consented to take part.
12.ǂ	Actual: If intervention adherence or fidelity was assessed, describe the extent to which the intervention was delivered as planned.	page 301: analysis by families, we randomly selected one person from each of the families in the trial and recalculated the outcomes. The results were similar to those shown in Table 2 but they were slightly lower. Although the significance values were lower than those calculated from table 2, they confirm the basic results. page 302: the similar results of the results between the two control gro…		page 434: a survey at two years showed that list inflation in the study population was 8.8% with no significant difference between control and study group		page 83: to confirm the accuracy of the computerised data-base, manual chart audits of 500 patient records were performed. Kappa indices of concordance between the computer data and the data manual audit were cholesterol measurement 0.88,…..and essentially 100% agreement with the paper chart was assumed for this study.		page 2391: comparisons between sample of historical patients at the site 2 study clinic and historical patients at site 2 external control clinic found no differences in patient characteristics…However, the proportion of total opportunity fulfilled in the period before the study was much lower in the RCT and external control clinics compared with the study period RCT clinic usual care group and e…		among randomised patients, 76% of the intervention group (940/1240) and 84% of the control group (1066/1263) returned the HRA-O questionnaire at 1 year. See appendix 5 in the supplementary data on the journal's website which show the reasons for non-returns	appendix 5 in the supplementary data	Two on-demand practices could not be included in the analysis. During a scheduled upgrade, the hardware vendor inadvertenly deleted our study and backup data, leaving us unable to analyse the practices.		Page e140: one of the practices withdrew from the study after 6 months, but consented to their data being included in the analysis. However, the automatically captured group data were no longer available from this practice after the software was removed, so only the cardiovascular event rate data were used as part of the final analysis. In one practice, a failure of the data capture occured at ba…		Page 3: The audit of 41 participants medical records enabled us to determine the time between their most recent previous consultation and their attendance for CVRA, as an indicator of their frequency of attendance. Most of these participants (68%) had attended the practice within 60 days prior to their attendance for CVRA suggesting that the majority of our participants were regularly attending p…		There were 789 patients enrolled in the trial among 1260 patients approached for consent, representing an acceptance rate of 63%. 12 withdrew consent, leaving 777 for analysis.		The initial audit showed low levels of recordings in all practices with only small differences among practices, whether intervention or control. ….These differences between the intervention and control practices were not significant, indicating that the practices were well matched.		Table 1 shows the baseline data on patients who had visited before the inception of office cholesterol testing. There were no clinically or statistically significant difference between the study and control groups by age, sex, prevalence of cholesterol results already in the database or mean cholesterol levels. After 1 year of study, there were 6685 patients in the database, 3448 in the study gro…		Silkeborg and Randers had similar characteristics: income (average taxable income $18,388 vs $17,264), major type of employment (smaller manufacturing and construction companies and commerce), unemployment (12.5% vs 12.4%), ethnic mix (>99% Caucasian), and religious affiliation (>92% were members of the National Lutheran Church). No difference existed between the two communities for use of the na…		nil		nil		N/A		nil		Loss to follow-up was most marked between the year 2 and year 3 audits and in the 0-3 and 4-15 age groups (Table 1). In the 0-3 age group, and to a lesser extent in the 4-15 group, the main reason for loss to follow up was through aging of the cohort. In the older age groups the main reasons were movement out of the region, death, and lost records.		nil		nil		nil		nil
	comments	not mentioned about the training of staffs and unclear who print the reminder notes		description clear		description clear		clear description, need coupler software		description clear		clear description		clear description		clear description		less clear whether the training was in groups		lack of details on materials used such as educational material and guideline		clear description		clear description		description clear		clear description		clear description		clear description		less clear whether the feedback was performed in group		clear description		lack of details on educational and training materials		clear description		clear description
	** Authors - use N/A if an item is not applicable for the intervention being described. Reviewers – use ‘?’ if information about the element is not reported/not sufficiently reported.
	† If the information is not provided in the primary paper, give details of where this information is available. This may include locations such as a published protocol or other published papers (provide citation details) or a website (provide the URL).
	ǂ If completing the TIDieR checklist for a protocol, these items are not relevant to the protocol and cannot be described until the study is complete.
	* We strongly recommend using this checklist in conjunction with the TIDieR guide (see BMJ 2014;348:g1687) which contains an explanation and elaboration for each item.
	* The focus of TIDieR is on reporting details of the intervention elements (and where relevant, comparison elements) of a study. Other elements and methodological features of studies are covered by other reporting statements and checklists and have not been duplicated as part of the TIDieR checklist. When a randomised trial is being reported, the TIDieR checklist should be used in conjunction wit…

## Sheet: R2
The TIDieR (Template for Intervention Description and Replication) Checklist*:
		McDowell, 1989		Robson, 1989		Ornstein, 1991		Apkon, 2005		Harari, 2008		van Wyk , 2008			Holt , 2010		Stocks , 2012		Grunfeld, 2013		Fullard, 1987		Franks, 1991		Christensen, 1995		Toth-Pal , 2004		Frank, 2004		Marshall, 2008		Vincent, 1995		Bailie, 2003		Sinclair, 2006		wee, 2013		Butala , 2013		Kenealy, 2005
Item number	Item	Where located **		Where located **		Where located **		Where located **		Where located **		Where located **			Where located **		Where located **		Where located **		Where located **		Where located **		Where located **		Where located **		Where located **		Where located **		Where located **		Where located **		Where located **		Where located **		Where located **		Where located **
		Primary paper (page or appendix number)	Other † (details)	Primary paper (page or appendix number)	Other † (details)	Primary paper (page or appendix number)	Other † (details)	Primary paper (page or appendix number)	Other † (details)	Primary paper (page or appendix number)	Other † (details)	Primary paper (page or appendix number)	Other † (details)	Other † (details)	Primary paper (page or appendix number)	Other † (details)	Primary paper (page or appendix number)	Other † (details)	Primary paper (page or appendix number)	Other † (details)	Primary paper (page or appendix number)	Other † (details)	Primary paper (page or appendix number)	Other † (details)	Primary paper (page or appendix number)	Other † (details)	Primary paper (page or appendix number)	Other † (details)	Primary paper (page or appendix number)	Other † (details)	Primary paper (page or appendix number)	Other † (details)	Primary paper (page or appendix number)	Other † (details)	Primary paper (page or appendix number)	Other † (details)	Primary paper (page or appendix number)	Other † (details)	Primary paper (page or appendix number)	Other † (details)	Primary paper (page or appendix number)	Other † (details)	Primary paper (page or appendix number)	Other † (details)
	BRIEF NAME
1	Provide the name or a phrase that describes the intervention.	A Randomized Trial of Computerized Reminders for Blood Pressure Screening in Primary Care - p297		Using nurses for preventive activities with computer assisted follow up: a randomised controlled trial. P433		Comp-generated Phys and Pt Reminder - p82		A Randomized Outpatient Trial of a Decision-Support Information Technology Tool p2388		Promotion of health in older people: a randomised controlled trial of health risk appraisal in British general practice p565		Electronic Alerts Versus On-Demand Decision Support to Improve Dyslipidemia Treatment A Cluster Randomized Controlled Trial. p371			Automated electronic reminders to facilitate primary cardiovascular disease prevention: randomised controlled trial. Pe137		Improving attendance for cardiovascular risk assessment in Australian general practice: an RCT of a monetary incentive for patients. P1		Improving chronic disease prevention and screening in primary care: results of the BETTER pragmatic cluster randomized controlled trial p1		Promoting prevention in primary care: controlled trial of low technology, low cost approach p1080		Impact of Office Cholesterol Testing p493		payment and attendance at general practice preventive health examinations p1		Clinical effect of computer generated physician reminders in health screening in primary health care–—a controlled clinical trial of preventive services among the elderly p695		Opportunistic electronic reminders Improving performance of preventive care in general practice p87		The Sandwell Project: A controlled evaluation of a programme of targeted screening for prevention of cardiovascular disease in primary care p1		The Effects of a Computer-Assisted Reminder System on Patient Compliance With Recommended Health Maintenance Procedures p656		Preventive medical care in remote Aboriginal communities in the Northern Territory: a follow-up study of the impact of clinical guidelines, computerised recall and reminder systems, and audit and feedback p1		The Bold Promise Project: a system change in primary care to support cardiovascular risk screening in New Zealand p1		Screening for cardiovascular disease risk factors in an urban low-income setting at baseline and post intervention: a prospective intervention study p176		Improving Quality of Preventive Care at a Student-Run Free Clinic p1		Patients and Computers as Reminders to Screen for Diabetes in Family Practice Randomized-Controlled Trial p916
	WHY
2	Describe any rationale, theory, or goal of the elements essential to the intervention.	compared the impact of active and passive ways of advising patients to have their blood pressure checked. P298		To assess whether an organised programme of prevention including the use of a health promotion nurse noticeably improved recording and follow up of cardiovascular risk factors and cervical smears in a general practice that had access to computerised call and recall. p.433		to assess the impact of comp-generated reminders to adult pt, their phys, or both pt and phy on adherence to 5 recommeded preventive service. P82		To satisfy a congressional mandate to evaluate Couplers before widespread implementation, we conducted a randomized controlled trial (RCT) of the effect of this DSIT tool in ambulatory practice, examining its effect on quality, resource consumption, and patient and provider satisfaction. p2388		there is inadequate evidence to support currently formulated NHS strategies to achieve health promotion and preventative care in older people through broad-based screening and assessment in primary care. The most extensively evaluated delivery instrument for this purpose is Health Risk Appraisal (HRA). This article describes a trial using HRA to evaluate the effect on health behaviour and prevent…		to compare the effect of 2 versions of this CDSS with no CDSS on screening and treatment of dyslipidemia among general practitioners. P372			This article reports the results of a randomised controlled trial that aimed to test the effects of a software tool (the ‘e-Nudge’) on clinical outcomes and data quality related to CVD. Pe138		Our study aimed to trial the use of a monetary incentive to increase the uptake of a cardiovascular risk assessment (CVRA) in patients without a history of CVD. P1		to improve uptake of clinically effective CDPS actions for primary prevention of heart disease and diabetes, screening for colorectal, breast and cervical cancers, and relevant lifestyle factors through an implementation trial of a multifaceted multi-level tailored intervention set in primary care and predicated on a model of practice facilitation compared to standard care. p2		Our research had three aims: (a) to test the feasibility ofimplementing the recommendations giving priority to the age group 35-64 years; (b) to investigate the role of a "facilitator"; and (c) to encourage collaboration between a local health authority, the family practitioner committee, and general practitioners, which others might consider as a model. p1080		This study investigated the effect of free office cholesterol testing on screening behaviour and on blood cholesterol reduction in a family practice center p493		to determine how conditions of payment influence attendance at preventive health examinations p1		The aim of this pilot study was to design a computer generated on-screen physician reminder program for opportunistic health screening of elderly patients in PHC that was completely integrated with the EPRs, and to evaluate its effect on test rates and related clinical outcomes in an everyday clinical setting. p696		We set out to increase opportunistic prevention of Australian GPs using computer medical records with reminders. P87		to evaluate pilot CVD prevention project in Sandwell p2		This paper describes how the implementation of a reminder system changed patient compliance with recommended procedures. p656		The aim of this paper is to examine the levels of, and trends in, delivery of preventive medical services prior to and following implementation of the guidelines. P2		to make system changes in the general practice setting to facilitate the screening of all patients identified in the current guidelines as being eligible for cardiovascular risk assessment, and provide the ability to measure and track clinical management in those patients identified with high cardiovascular risk p2		We determined predictors for regular cardiovascular health screening at baseline amongst those of low socioeconomic status (SES) and evaluated the effectiveness of a 6-month intervention on screening in this group compared to a high-SES group. P176		This study seeks to evaluate whether a student-led QI intervention increased adherence to guidelines for four key preventive health services over two years. The findings from this study would demonstrate whether the student-run free clinic is a feasible venue for student-led QI and, if so, could serve as a model for improving adherence to preventive care guidelines in other student-run free clini…		This study compared the effectiveness of computer reminders and a diabetes risk self-assessment form completed by patients, who gave the form to FPs as a way of having patients remind the FP to screen. p916
	WHAT
3	Materials: Describe any physical or informational materials used in the intervention, including those provided to participants or used in intervention delivery or in training of intervention providers. Provide information on where the materials can be accessed (e.g. online appendix, URL).	letter and telephone reminder, physician reminder, blood pressure check, P299		NA		physician reminder form p83, pt reminder letter P84		Couplers, decision support information tool p2389		Health Risk Appraisal (HRA) questionnnaire p566		clinical decision support system (cdss) p372			e-Nudge software tool pe138		Letters, shopping voucher p2		EMR electronic medical records, letter signed by the phys p3		materials not so clear		cholesterol analyser p494		letter with condition of payment, p2		computerised reminder system p696		automatic electronic record preventive care reminder - computer medical records with reminders. P87		project nurse, mailed an appointment, CVD risk assessment, local protocol Table 1 p3		The Quality Care Program (QCP) is a comprehensive computer-assisted quality improvement system. P656 (automated reminder system)		The clinical guidelines, electronic systems to support these guidelines, and associated staff training were introduced progressively p3		A series of database queries, pop-up alert, letter, lab order, p2		standard pt education, team training		MRS notes with checkbox		computer reminder and patient diabetes self risk assessment form p917,material for training
4	Procedures: Describe each of the procedures, activities, and/or processes used in the intervention, including any enabling or support activities.	The trial ran from March 1985 to March 1986, and blood pressure checks made before June 1986 were included in the outcomes. The study involved only patients who were overdue for a blood pressure check. For the physician-intervention and the control groups, these were patients for whom a blood pressure reading had not been recorded within the year preceding their visit. It was not feasible to cont…		For blood pressure the computer automatically entered a date for follow up based on a "box system" of graded risk… p434		phy reminder form was generated by the comp system for each pt the night b4 a scheduled appointment…..p83-84. Patient reminder letter was generated by a similar comp scan of the medical record….p84		Couplers are available for a wide range of preventive health care needs and patient complaints, including common conditions. Patients randomized to use Couplers completed the one appropriate for their specific complaint or,… p2389		Trial participants randomised to the intervention group were mailed the HRA-O questionnaire… p566-567		The CDSS aids a general practitioner in the primary and secondary prevention of CVD with regard to lipid management….. P372-373			The e-Nudge was installed in all participating… Pe138-139		Letters were sent to a total of 301 patients inviting them to attend for CVRA with their usual GP. Intervention arm patients (n = 119) were offered a shopping voucher (to the value of $25) for attendance within 6 months of the invitation date. Along with the invitation, all patients received an information... p2		We conducted a pragmatic two-way factorial cluster randomized controlled trial (RCT) with physicians’ practices as the unit of allocation and individual patients as the unit of analysis involving…p2-4		Health checks took about 20 minutes and were either organised into special sessions by the nurse or interspersed with other work. The nurse asked about relevant family history and diabetes, recorded blood pressure, measured weight and height, inquired about diet, alcohol consumption, and (where appropriate) oral contraception, and recorded smoking habits. Blood pressure measurement and the course…		the use of an office chemistry instrument… p494		staff from Ins of general Practice Uni of Aarhus sent a letter with condition of payment to participating GP's patients….. p2		All four PHC centres used Swedestar® [16], a problem-oriented EPR system, the two centres with common database since 1984 and the others since 1989. This system includes the entire medical record, without any use of paper records. Its database is well organised and its use in Swedish PHC is widespread [17]. With this system at least one diagnosis must be recorded at each visit. A secretary enters…		practice GP agreed on the prevention activities for which they would receive reminder….		In the four intervention practices the project nurse undertook a strategy of active invitation and assessment of patients. Patients identified as probably at high-risk of CVD were mailed an appointment to attend a CVD assessment clinic in their practice. Patients who did not either attend or reschedule their appointment were sent a second and a third letter or telephoned (if a telephone... p3		The software generates a worksheet which is attached to the medical record at each visit. The worksheet shows completed and recommended health maintenance procedures based on nationally accepted guidelines. These HMR's are individualized depending on each patient's health risk factors....p656		There were three aspects of the intervention that were expected to possibly impact directly on clinical practice…p3		The cohort of patients eligible for cardiovascular risk assessment is defined in the New Zealand guideline for the assessment and management of cardiovascular risk.3 A series of database queries were developed to identify this group of patients within the enrolled patient population and the output linked to a pop-up alert which appeared whenever accessing the patients electronic file.... p2		....blood pressure measurement was done within the residents’ homes, while venepuncture was conducted within a 2-minute walk (after fasting overnight) and samples sent to an accredited laboratory for analysis. Where necessary, help was also offered in scheduling the screening appointment and arranging transport. Screening sessions were scheduled at fortnightly intervals..p177-178		In response, HAVEN created a role for a new volunteer position, the Medical Records Specialist (MRS) in January of 2010. The MRS is a pre-clinical health professions student that reviews the charts of patients with upcoming appointments and notes any indicated preventive health screenings, vaccinations, or other follow-up items that were not addressed from previous visits. The MRS writes an ‘‘MRS…		The computer showed a slowly flashing icon on the task bar when the doctor opened the file of an eligible patient (Fig. 1). When the FP clicked on this icon, a brief message appeared suggesting screening for diabetes. The icon flashed each time the patient record was opened until the FP marked the task as ‘‘complete.’’ The patient reminder was a diabetes risk self-assessment form, adapted from th…
	WHO PROVIDED
5	For each category of intervention provider (e.g. psychologist, nursing assistant), describe their expertise, background and any specific training given.	physician and the nurse.mp299		Patients had open access to the health promotion nurse, who also saw newly registering patients. Most patients, however, saw her after routine consultations with the general practitioner. P434		family physician p84		Couplers, ..assistance of a coordinator who was not associated with the study; p2389		GPs and nurses p567		physicians p372			health care professionals		GPs p2		Practice facilitator and Prevention Practitioner (nurse, nurse practitioner, dietician p3-4		nurse, doctor		Faculty, resident and nurse practitioners p494		GPs, p1		Five GPs and one trainee doctor were working at this PHC centre at the time of the study. The control patients were selected from the other three PHC centres. There were 12 GPs and two trainee doctors working at those three PHC centres. All the GPs in the area were specialists in family medicine with 5—15 years of experience in primary care, and there were no differences in age and experience bet…		GPs p87		project nurse p3		family practice residents and faculty, clerical stafff p656		health centre staff p3		clinician, practice nurse p2		Residents were visited by teams of medical and nursing students, each under the supervision of a physician, p177		senior clinical health professions student team member (SCTM), a junior pre-clinical health professions student team member (JCTM), and an interpreter, as necessary. P2 Medical Records Specialist (MRS)		family practitioner p916-917
	HOW
6	Describe the modes of delivery (e.g. face-to-face or by some other mechanism, such as internet or telephone) of the intervention and whether it was provided individually or in a group.	letter and telephone reminder, physician reminder. P299		open access p434, These patients were contacted and asked to arrange to see the nurse.		generated by computer system p83-84		(face to face) using the Couplers p2389		Trial participants randomised to the intervention group were mailed the HRA-O questionnaire. P566		computer decision support system			computer system		letter invitationp2		letter signed by the phys p3		face to face (special session with the nurse) p1081		free cholesterol measurement were offer directly at the office p494		staff from Ins of general Practice Uni of Aarhus sent a letter with condition of payment to participating GP's patients p2		computerised reminder system p697		computer reminder p87		active invitation and assessment of patients, sent a second and a third letter or telephoned, p3		report for the doctors, monthly patient reminder letters, mail p656		multifaceted approach - computer system p3		invitation letter p2. opportunistic screening		we visited these residents 40 years door-to door to: p177		MRS notes for wach patients		computer reminder and patient diabetes self risk assessment form p917
	WHERE
7	Describe the type(s) of location(s) where the intervention occurred, including any necessary infrastructure or relevant features.	The study took place in the Family Medicine Center at the Ottawa Civic Hospital. This is a teaching unit of the university medical school, and it has six practices, each with a staff physician, a nurse, and between three and five family-medicine residents. p298		General practice in inner London. p433		Family Medicine Center at the Dep Family Medicine,..p82-83		2 military treatment facilities (Ireland Army Community Hospital and Clinics, Fort Knox, Ky, and Mayport Branch Health Clinic, Mayport, Fla) p2388-89		Eligible and consenting participants in the three trial practices were then randomly allocated to intervention or control. P566		56 practices using the ELIAS EHR (iSOFT B.V., Leiden, the Netherlands) in the Delft region in the Netherlands were invited to participate in the study. p372			in the West Midlands of the UK pe138		two Adelaide urban general practices (A and B). Both practices had similar demographic and socioeconomic characteristics p2		The setting was urban Primary Care Team practices in two Canadian provinces identified by purposive sampling to obtain a mix of academic teaching practices and community non-teaching practices in different locations. P2		Three general practices agreed to participate in the study and three matched practices were identified as controls. P1080		Highland Hospital Family Medicine Program of the Family practice -Center of thr University of Rochester p493-4		multi-practice investigations in Silkeborg and Randers, two municipalities in the county of Aarhus Denmark. P1		four PHC centres providing health care for about 32,000 inhabitants in the municipality of Sundbyberg, a suburb of Stockholm. P696		practice GPs p87		6 general practices in Sandwell Primary Care Trust (PCT) p2		Swedish Family Medicine Clinic. P656		Tiwi Islands; Katherine West region; Lajamanu p2-3		Three practices with a combined enrolled population of 30,963 were included in the pilot project. P2		The study population involved all residents without preexisting history of cardiovascular disease aged 40 years and above, living in two socially integrated public housing sites in Singapore: site A and site B located in the western and eastern part of Singapore respectively... Site A contains six blocks of public flats, three of which are heavily subsidized two-room rented public flats and the r…		HAVEN operates on Saturdays and provides comprehensive primary care to uninsured adults living in the Fair Haven neighborhood of New Haven, CT p2		worked in the Auckland region—approximately one third of FPs in New Zealand. P917
	WHEN and HOW MUCH
8	Describe the number of times the intervention was delivered and over what period of time including the number of sessions, their schedule, and their duration, intensity or dose.	The trial ran from March 1985 to March 1986, population- aged 18 years and over and who were not in an institution. - about the letter sent and telephone - how many times		In 1984, p433, open access p434, These patients were contacted and asked to arrange to see the nurse.		phyc reminder - the form was generated the night before the scheduled appointment. P83. pt reminder letter - was sent in aug 1988, remailed, second letter in Jan or Feb…p84		30 minutes was allocated for that process p2389, within 60 days		12-month period		Between May and June 2004, p372, All patients were followed for at least 1 year, or until the general practice switched to another EHR vendor (that is, stopped using the ELIAS system) or until the patient died. P373			between 2006 and 2008 pe138 The intervention ran for 24 months in each practice. pe140		Patients had 6 months in which to attend for CVRA after the invitation was sent. P2 Attendance at the general practice for a CVRA within 6 months of the invitation, as verified by collection of an attendance slip by research staff during a 9 month follow up period.		Patient recruitment occurred August 2010 through April 2011, and follow-up of all patients was completed November 2011. Consenting patients completed the baseline assessment and received the intervention at baseline (T0) with outcome assessment at follow-up at 7 months (T1). p4		patients in the target age group of 35-64 years who were attending the practice for a consultation with the doctor were invited by the receptionist to make an appointment to see the nurse for a health check p1081 The initial audit covered the five years up to 1 April 1982, the date of the first contact that the facilitator had with the intervention practices (5 years)		starting in May 1989, and continuing for 1 year p494		in 1990, p1, only one invitation was sent to patients p2		The intervention lasted 20 months (April 1993—December 1994), and a follow-up was done after a 20-month intervention-free period (February 1995—September 1996). P696		9 march 1998-8 march 1999, insufficent info ?		one year p3		June 1993 through March 1995. p657, daily worksheet, monthly pt reminder, periodic phys performance reports		Follow up with repeated measures of a panel sample over a three-year-period was conducted to assess changes in clinical practice following the health reforms described above. P3		first practice began active screening in June 2004 followed by the remaining practices in July…. Data from all three sites was collected for 12 months and aggregated for the purposes of this study.p3		From January 2009 to May 2011, ….over a 6-month period...In the first 3 months, the teams made fortnightly visits to encourage the residents to participate in free health screening….In the last 3 months of the intervention, the teams made monthly visits, both to offer health screening and also to follow up with those whose screening results were abnormal. p177-78		Sunday, We divided the cohort into pre-observation (2008–2009) and post-observation (2010–2011) groups. 2 years P2		The active interventions lasted for 2 months p917
	TAILORING
9	If the intervention was planned to be personalised, titrated or adapted, then describe what, why, when, and how.	NA		NA		NA		NA		NA		NA			NA		NA		NA		NA		NA		NA		NA		NA		NA		NA		NA		NA		NA		NA		NA
	MODIFICATIONS
10.ǂ	If the intervention was modified during the course of the study, describe the changes (what, why, when, and how).	NA		Although the trial had been designed to last three years, it was stopped after two years because participating doctors were not prepared to continue excluding half the practice from access to the health promotion nurse. p434		NA		NA		NA		NA			Changes to the trial protocol In the original protocol, patients with existing CVD or diabetes whose blood pressure or serum cholesterol were outside the QOF target were to be identified. However, screen alert messages were introduced to all EMIS systems to support... p3140		NA		NA		NA		NA		NA		NA		NA		NA		NA		NA		NA		NA		NA		5 FPs were withdrawn from the study
	HOW WELL
11	Planned: If intervention adherence or fidelity was assessed, describe how and by whom, and if any strategies were used to maintain or improve fidelity, describe them.	counter check with other study side with the control study		After three months' training she transferred records of cardiovascular risk factors and cervical smears on all patients aged 30-64 from the manual record to a modified relational database (Dataflex) running on a multiuser 16 bit computer Equinox)….. p433...The general practitioners were taught to use thecomputer and encouraged to make full use of its facilities for follow up. p434...Regular meeti…		educational session about health promotion, audit, health maintenance flow sheet, P83		external control and historical control groups		All GPs and practice nurses participated in a 2-h training session held in the practice using an evidence-based manual on current preventative care and health behaviour recommendations related to the domains of the HRA-O. Quarterly review meetings averaging 90 min were held to update practitioners with emerging evidence, reinforce previous educational messages and address any problems with the pr…		When the system was implemented by the authors at the practices, it was configured to the local practice setting, and users were given a tutorial on the use of the system. p373			small substudy was undertaken to assess the rate of fatal unrecorded events. In addition to the 73 events already confirmed in these four practices through the standard searches, a further 34 records were then identified (that included deaths from all causes). When these extra notes were examined, two definite ‘missed’ cardiovascular deaths were identified.. pe142		All GPs were trained in the use of a paper version of the NZ absolute cardiovascular risk tables. P2 The audit of 41 (consenting) participants medical records (out of 56 participants) enabled us to determine the time between their most recent previous consultation and their attendance for CVRA p3		Training for these roles consisted of: 1) participation in the Clinical Working Group (described below); a two-day training workshop followed by a one-day training workshop before the intervention started; and 3) ....The Practice Facilitator received training in practice facilitation and in the use of the EMR. P3		audit p1081		providers were encouraged to use the service p494		NA		The GPs who implemented the screening were given a brief introduction prior to the study. P697		NA		spreadsheet CVD risk were returned…exclude patients who had died…		NA		Two education officers were employed to provide on-site training to health centre staff in application of the software packages... p3 Both the paper record and the electronic record for each client were checked for the most recent record of delivery of each service according to a schedule specified in the best practice guidelines.. P4		education session which included a cardiologist led discussion of the guideline, a presentation of the baseline audit information, and a demonstration of the system changes comprising the intervention and their use. Monthly reporting on screening rates, risk distribution, and management indicators was circulated to the practice team. p3		To ensure the standardization of the intervention, all teams underwent compulsory training sessions in the month prior to the commencement of the study, with refresher courses organized; information was collected via standardized questionnaires; and patient education materials distributed during the intervention were standardized. As teams were also rotated amongst residents on a fortnightly basi…		Students received training beforehand and those supervising the chart review typically performed quality control checks by reviewing all charts with completed forms a second time. Data from the forms were transferred to an electronic database by preclinical volunteers. p2		Author T.K. visited all FPs to confirm recruitment for the study, to explain the study aims and design, to provide uniform education on diabetes screening, and to instruct FPs on using both the computer reminder and the patient reminder form. The visits lasted from 5 to 15 min/FP, some one to one and some in small groups within a practice. All FPs were given a copy of a recent article on diabetes…
12.ǂ	Actual: If intervention adherence or fidelity was assessed, describe the extent to which the intervention was delivered as planned.	In the randomized control group, 73% of patients had not had a blood pressure reading recorded in the previous year. Of these, 43% visited the practice, and 21% of all those due for a check obtained one during the study year (Table 2). The rate of blood pressure assessment in the control practices was a little lower at 19%. p301		At the start of the study in 1986 there was no significant difference in recording preventive activities between control and intervention groups. Over the next two years the intervention group had a higher rate of increase in recording than that in the control group. Figs 1 and 2 illustrate these trends (with 95% confidence intervals). Averaged over all preventive activities data for the interven…		pt reminder letters were sent and presumbaly received by 3283 (85.7%)…p84-86		There were 4639 health care opportunities (2374 in the Coupler group and 2265 in the usual-care group) among study patients at their index visit. There was no significant difference in the proportion of health care opportunities fulfilled in the Coupler and usual-care groups (33.9% vs 30.7%; P=.12) p2391		Among randomised patients, 76% of the intervention group (940/1,240) and 84% of the control group (1,066/1,263) returned the HRA-O questionnaire at 1 year. P567		For 3210 of the 87 866 patients, the system determined that according to the DCGP guidelines, screening was needed…… two on-demand practices with 4168 patients could not be included in the analysis…. P374-375			A significant increase in the number identified in group A (those whose raised risk was identifiable due to adequate risk factor data) occurred with a corresponding reduction in group B (those with incomplete profiles but potentially at risk). A reduction was also seen in group C (those with CVD but no recent blood glucose measurement). While there were background improvements in the control popu…		The results of our RCT showed that attendance after a mailed invitation to patients aged 40–75 for CVRA was low (15.9%) and that a $25 monetary incentive did not lead to a statistically significantly increase in attendance, although there was an absolute difference in attendance between the two groups of 6.8%. p4		As shown in Table 3, the number of eligible CDPS actions for each patient was balanced across groups p5		The final audit, however, showed that, although there were substantial increases in the recording of blood pressure, smoking habit, and weight in all practices, this was much greater in the intervention practices than in the control practice ..p1081		the percentage of those with cholesterol results in the datatbase in the study group exceeded that of the control group…. P494		Attendance for health examination was 66% in Randers (free) and 37% in Silkeborg (payment) …p3.		The number of patients with the diagnosis or medical treatment before the study differed somewhat for the five areas addressed, and between the participants and controls… p698		The GPs took significantly greater opportunities for patients in the intervention group compared to patients in the control group for four items: p87 The GPs’ uptake of preventive activities opportunistically was low p88		NA		NA		For each care plan age group there was a significant improvement in percentages of delivered services delivered between baseline and the audits at 1 year and/or 2 years (Figure 3 and Table 6)…. P5		6570 patients were identified as being eligible for cardiovascular risk assessment, comprising 21.2% of the total enrolled population….. P3 One year following implementation of the project, 3516 people had been screened, representing an overall screening rate of 53.5%.p4		Overall participation was 78.2% (1081/1383); participation rate for site A was 83.4% (832/998) and for site B was 64.6% (249/385)… screening uptake is strongly associated with socioeconomic status...being married, female gender, and having a history of pre-existing cardiovascular risk factors (i.e. hypertension, diabetes, or dyslipidaemia),... p180		In all four measures of preventive screening, incident screening rates among those eligible for testing was equal to or higher after the addition of the MRS position (Figure 1, Table 3). P2		NA
	** Authors - use N/A if an item is not applicable for the intervention being described. Reviewers – use ‘?’ if information about the element is not reported/not sufficiently reported.
	† If the information is not provided in the primary paper, give details of where this information is available. This may include locations such as a published protocol or other published papers (provide citation details) or a website (provide the URL).
	ǂ If completing the TIDieR checklist for a protocol, these items are not relevant to the protocol and cannot be described until the study is complete.
	* We strongly recommend using this checklist in conjunction with the TIDieR guide (see BMJ 2014;348:g1687) which contains an explanation and elaboration for each item.
	* The focus of TIDieR is on reporting details of the intervention elements (and where relevant, comparison elements) of a study. Other elements and methodological features of studies are covered by other reporting statements and checklists and have not been duplicated as part of the TIDieR checklist. When a randomised trial is being reported, the TIDieR checklist should be used in conjunction wit…
